# Supplementary material for: Evolutionary histories of breast cancer and related clones
Source: Nature. 2023 Jul 26;620(7974):607–14. doi: 10.1038/s41586-023-06333-9 (PMC10432280; doi:10.1038/s41586-023-06333-9)
Supplement: Supplementary file 5 — Source Data Fig. 1 [file 41586_2023_6333_MOESM5_ESM.xlsx]

## Sheet: Fig. 1a
sample	case	group	age	driver	sample type	SNV number	SBS1 contribution	SBS5/40 contribution	SBS2 contribution
HV203-sc-4	HV203	HV (premenopausal)	22	None	WGA	339	0.158131	0.841869	0
HV203-sc-7	HV203	HV (premenopausal)	22	None	WGA	346	0.0932511	0.906749	0
HV203-sc-3	HV203	HV (premenopausal)	22	None	WGA	587	0.177456	0.822544	0
HV021-sc-1	HV021	HV (premenopausal)	30	None	WGA	490	0.178692	0.821308	0
HV119-sc-1	HV119	HV (premenopausal)	34	None	WGA	393	0.131763	0.868237	0
HV319-sc-2	HV319	HV (premenopausal)	35	None	Fresh	480	0.142396	0.857604	0
HV319-sc-6	HV319	HV (premenopausal)	35	None	Fresh	592	0.0956398	0.90436	0
HV319-sc-5	HV319	HV (premenopausal)	35	None	Fresh	610	0.0975558	0.902444	0
HV319-sc-4	HV319	HV (premenopausal)	35	None	Fresh	867	0.0611018	0.938898	0
HV011-sc-2	HV011	HV (premenopausal)	36	None	WGA	597	0.139592	0.860408	0
HV011-sc-1	HV011	HV (premenopausal)	36	None	WGA	715	0.2042	0.7958	0
HV190-sc-1	HV190	HV (premenopausal)	37	None	Fresh	675	0.115355	0.884645	0
KU1047-sc-3	KU1047	BC (premenopausal)	29	None	WGA	509	0.103397	0.896603	0
KU1047-sc-2	KU1047	BC (premenopausal)	29	None	WGA	513	0.14805	0.85195	0
KU1047-sc-1	KU1047	BC (premenopausal)	29	None	WGA	553	0.173181	0.826819	0
KU1020-sc-2	KU1020	BC (premenopausal)	43	None	WGA	695	0.111145	0.888855	0
KU1020-sc-1	KU1020	BC (premenopausal)	43	None	WGA	731	0.123098	0.876902	0
KU1171-sc-4	KU1171	BC (premenopausal)	45	None	WGA	634	0.081007	0.918993	0
KU1171-sc-2	KU1171	BC (premenopausal)	45	None	WGA	738	0.0884928	0.911507	0
KU1171-sc-1	KU1171	BC (premenopausal)	45	None	WGA	797	0.097918	0.902082	0
KU1171-sc-3	KU1171	BC (premenopausal)	45	None	WGA	820	0.109163	0.852839	0.0379973
KU1058-sc-3	KU1058	BC (premenopausal)	46	None	WGA	885	0.0942413	0.905759	0
KU1058-sc-4	KU1058	BC (premenopausal)	46	None	WGA	904	0.121503	0.878497	0
KU1058-sc-2	KU1058	BC (premenopausal)	46	None	WGA	948	0.0786996	0.9213	0
KU1058-sc-1	KU1058	BC (premenopausal)	46	None	WGA	974	0.0862572	0.913743	0
KU1035-sc-2	KU1035	BC (premenopausal)	50	PIK3CA	WGA	1219	0.150451	0.849549	0
KU1038-sc-1	KU1038	BC (premenopausal)	53	None	WGA	853	0.123317	0.876683	0
KU1038-sc-2	KU1038	BC (premenopausal)	53	None	WGA	1054	0.0923518	0.907648	0
KU1038-sc-3	KU1038	BC (premenopausal)	53	None	WGA	1078	0.0964425	0.903558	0
KU1038-sc-5	KU1038	BC (premenopausal)	53	PIK3CA	WGA	1100	0.101517	0.898483	0
KU1038-sc-6	KU1038	BC (premenopausal)	53	PIK3CA	WGA	1100	0.109386	0.890614	0
KU1038-sc-4	KU1038	BC (premenopausal)	53	None	WGA	1124	0.0997278	0.900272	0
KU1160-sc-1	KU1160	BC (postmenopausal)	59	PIK3CA	WGA	1084	0.0917398	0.90826	0
KU1057-sc-4	KU1057	BC (postmenopausal)	61	None	WGA	818	0.117391	0.882609	0
KU1057-sc-2	KU1057	BC (postmenopausal)	61	None	WGA	929	0.104177	0.895823	0
KU1057-sc-1	KU1057	BC (postmenopausal)	61	None	WGA	967	0.109995	0.890005	0
KU1056-sc-4	KU1056	BC (postmenopausal)	68	None	WGA	911	0.11176	0.88824	0
KU1056-sc-3	KU1056	BC (postmenopausal)	68	None	WGA	1091	0.102611	0.897389	0
KU1056-sc-1	KU1056	BC (postmenopausal)	68	None	WGA	1118	0.111172	0.888828	0
KU1056-sc-2	KU1056	BC (postmenopausal)	68	None	WGA	1176	0.114545	0.885455	0
KU1056-sc-5	KU1056	BC (postmenopausal)	68	None	WGA	1254	0.100131	0.899869	0
KU1026-sc-1	KU1026	BC (postmenopausal)	71	None	WGA	1017	0.092877	0.907123	0
KU1026-sc-2	KU1026	BC (postmenopausal)	71	None	WGA	1070	0.0831027	0.916897	0
KU1026-sc-3	KU1026	BC (postmenopausal)	71	None	WGA	1082	0	1	0
KU1026-sc-4	KU1026	BC (postmenopausal)	71	None	WGA	1178	0.0479726	0.952027	0
KU1026-sc-5	KU1026	BC (postmenopausal)	71	None	WGA	1219	0.0599427	0.940057	0
KU1045-sc-3	KU1045	BC (postmenopausal)	71	None	WGA	1086	0.108238	0.891762	0
KU1045-sc-5	KU1045	BC (postmenopausal)	71	None	WGA	1136	0.104231	0.895769	0
KU1045-sc-4	KU1045	BC (postmenopausal)	71	None	WGA	1140	0.0832734	0.916727	0
KU1045-sc-1	KU1045	BC (postmenopausal)	71	None	WGA	1149	0.0987196	0.90128	0
KU1045-sc-2	KU1045	BC (postmenopausal)	71	None	WGA	1217	0.0930744	0.906926	0
KU1025-sc-1	KU1025	BC (postmenopausal)	73	None	WGA	930	0.0952866	0.904713	0
KU1025-sc-2	KU1025	BC (postmenopausal)	73	None	WGA	986	0.111503	0.888497	0
KU1025-sc-3	KU1025	BC (postmenopausal)	73	None	WGA	1073	0.0767116	0.923288	0
KU1025-sc-5	KU1025	BC (postmenopausal)	73	None	WGA	1073	0.0657485	0.934251	0
KU1025-sc-4	KU1025	BC (postmenopausal)	73	None	WGA	1262	0.0744851	0.925515	0
KU1037-sc-1	KU1037	BC (postmenopausal)	76	None	WGA	1091	0.0643288	0.935671	0
KU1040-sc-5	KU1040	BC (postmenopausal)	79	None	WGA	1003	0.0814511	0.918549	0
KU1040-sc-3	KU1040	BC (postmenopausal)	79	None	WGA	1011	0.0812846	0.918715	0
KU1040-sc-4	KU1040	BC (postmenopausal)	79	None	WGA	1011	0.0995415	0.900459	0
KU1040-sc-2	KU1040	BC (postmenopausal)	79	None	WGA	1053	0.09849	0.90151	0
KU1040-sc-1	KU1040	BC (postmenopausal)	79	None	WGA	1063	0.0729232	0.927077	0
KU1018-sc-2	KU1018	BC (postmenopausal)	83	None	WGA	1085	0.0880953	0.911905	0
KU1018-sc-1	KU1018	BC (postmenopausal)	83	None	WGA	1182	0.0973457	0.902654	0

## Sheet: Fig. 1b,d_plot
sample	case	group	age	driver	SNV number	indel number
HV203-sc-3	HV203	HV (premenopausal)	22	None	587	41
HV203-sc-4	HV203	HV (premenopausal)	22	None	339	17
HV203-sc-7	HV203	HV (premenopausal)	22	None	346	52
KU1047-sc-1	KU1047	BC (premenopausal)	29	None	553	51
KU1047-sc-2	KU1047	BC (premenopausal)	29	None	513	28
KU1047-sc-3	KU1047	BC (premenopausal)	29	None	509	25
HV021-sc-1	HV021	HV (premenopausal)	30	None	490	30
HV119-sc-1	HV119	HV (premenopausal)	34	None	393	22
HV319-sc-2	HV319	HV (premenopausal)	35	None	480	44
HV319-sc-4	HV319	HV (premenopausal)	35	None	867	40
HV319-sc-5	HV319	HV (premenopausal)	35	None	610	34
HV319-sc-6	HV319	HV (premenopausal)	35	None	592	25
HV011-sc-1	HV011	HV (premenopausal)	36	None	715	51
HV011-sc-2	HV011	HV (premenopausal)	36	None	597	43
HV190-sc-1	HV190	HV (premenopausal)	37	None	675	43
KU1020-sc-1	KU1020	BC (premenopausal)	43	None	731	38
KU1020-sc-2	KU1020	BC (premenopausal)	43	None	695	65
KU1171-sc-1	KU1171	BC (premenopausal)	45	None	797	51
KU1171-sc-2	KU1171	BC (premenopausal)	45	None	738	44
KU1171-sc-3	KU1171	BC (premenopausal)	45	None	820	49
KU1171-sc-4	KU1171	BC (premenopausal)	45	None	634	36
KU1058-sc-1	KU1058	BC (premenopausal)	46	None	974	60
KU1058-sc-2	KU1058	BC (premenopausal)	46	None	948	45
KU1058-sc-3	KU1058	BC (premenopausal)	46	None	885	73
KU1058-sc-4	KU1058	BC (premenopausal)	46	None	904	74
KU1035-sc-2	KU1035	BC (premenopausal)	50	PIK3CA	1219	64
KU1038-sc-1	KU1038	BC (premenopausal)	53	None	853	68
KU1038-sc-2	KU1038	BC (premenopausal)	53	None	1054	75
KU1038-sc-3	KU1038	BC (premenopausal)	53	None	1078	94
KU1038-sc-4	KU1038	BC (premenopausal)	53	None	1124	79
KU1038-sc-5	KU1038	BC (premenopausal)	53	PIK3CA	1100	83
KU1038-sc-6	KU1038	BC (premenopausal)	53	PIK3CA	1100	79
KU1160-sc-1	KU1160	BC (postmenopausal)	59	PIK3CA	1084	68
KU1057-sc-1	KU1057	BC (postmenopausal)	61	None	967	58
KU1057-sc-2	KU1057	BC (postmenopausal)	61	None	929	71
KU1057-sc-4	KU1057	BC (postmenopausal)	61	None	818	47
KU1056-sc-1	KU1056	BC (postmenopausal)	68	None	1118	80
KU1056-sc-2	KU1056	BC (postmenopausal)	68	None	1176	72
KU1056-sc-3	KU1056	BC (postmenopausal)	68	None	1091	73
KU1056-sc-4	KU1056	BC (postmenopausal)	68	None	911	74
KU1056-sc-5	KU1056	BC (postmenopausal)	68	None	1254	92
KU1026-sc-1	KU1026	BC (postmenopausal)	71	None	1017	66
KU1026-sc-2	KU1026	BC (postmenopausal)	71	None	1070	52
KU1026-sc-3	KU1026	BC (postmenopausal)	71	None	1082	65
KU1026-sc-4	KU1026	BC (postmenopausal)	71	None	1178	81
KU1026-sc-5	KU1026	BC (postmenopausal)	71	None	1219	68
KU1045-sc-1	KU1045	BC (postmenopausal)	71	None	1149	73
KU1045-sc-2	KU1045	BC (postmenopausal)	71	None	1217	68
KU1045-sc-3	KU1045	BC (postmenopausal)	71	None	1086	66
KU1045-sc-4	KU1045	BC (postmenopausal)	71	None	1140	78
KU1045-sc-5	KU1045	BC (postmenopausal)	71	None	1136	67
KU1025-sc-1	KU1025	BC (postmenopausal)	73	None	930	72
KU1025-sc-2	KU1025	BC (postmenopausal)	73	None	986	67
KU1025-sc-3	KU1025	BC (postmenopausal)	73	None	1073	89
KU1025-sc-4	KU1025	BC (postmenopausal)	73	None	1262	77
KU1025-sc-5	KU1025	BC (postmenopausal)	73	None	1073	77
KU1037-sc-1	KU1037	BC (postmenopausal)	76	None	1091	84
KU1040-sc-1	KU1040	BC (postmenopausal)	79	None	1063	79
KU1040-sc-2	KU1040	BC (postmenopausal)	79	None	1053	71
KU1040-sc-3	KU1040	BC (postmenopausal)	79	None	1011	82
KU1040-sc-4	KU1040	BC (postmenopausal)	79	None	1011	77
KU1040-sc-5	KU1040	BC (postmenopausal)	79	None	1003	65
KU1018-sc-1	KU1018	BC (postmenopausal)	83	None	1182	72
KU1018-sc-2	KU1018	BC (postmenopausal)	83	None	1085	101

## Sheet: Fig. 1b,d_regression_model
case	group	age	mean SNV number per case	mean indel number per case
HV203	HV (premenopausal)	22	424	36.6667
KU1047	BC (premenopausal)	29	525	34.6667
HV021	HV (premenopausal)	30	490	30
HV119	HV (premenopausal)	34	393	22
HV319	HV (premenopausal)	35	637.25	35.75
HV011	HV (premenopausal)	36	656	47
HV190	HV (premenopausal)	37	675	43
KU1020	BC (premenopausal)	43	713	51.5
KU1171	BC (premenopausal)	45	747.25	45
KU1058	BC (premenopausal)	46	927.75	63
KU1035	BC (premenopausal)	50	1219	64
KU1038	BC (premenopausal)	53	1051.5	79.6667
KU1160	BC (postmenopausal)	59	1084	68
KU1057	BC (postmenopausal)	61	904.667	58.6667
KU1056	BC (postmenopausal)	68	1110	78.2
KU1026	BC (postmenopausal)	71	1113.2	66.4
KU1045	BC (postmenopausal)	71	1145.6	70.4
KU1025	BC (postmenopausal)	73	1064.8	76.4
KU1037	BC (postmenopausal)	76	1091	84
KU1040	BC (postmenopausal)	79	1028.2	74.8
KU1018	BC (postmenopausal)	83	1133.5	86.5

## Sheet: Fig. 1c,e
	coefficients	estimate	lower CI	upper CI	p.values
SNV number	pre_age	19.489	18.3755	20.6021	2e-16
	post_age	8.07	6.04226	10.0982	7.75e-11
	parity	-54.78	-77.4113	-32.1558	9.99e-06
	driver	210.44	133.885	287.002	9.18e-07
indel number	pre_age	1.31463	1.19118	1.43807	2e-16
	post_age	0.72048	0.484127	0.956823	9.25e-08
	parity	-3.8745	-6.55601	-1.19289	0.00538
