# Supplementary material for: Evolutionary histories of breast cancer and related clones
Source: Nature. 2023 Jul 26;620(7974):607–14. doi: 10.1038/s41586-023-06333-9 (PMC10432280; doi:10.1038/s41586-023-06333-9)
Supplement: Supplementary file 6 — Source Data Fig. 2 [file 41586_2023_6333_MOESM6_ESM.xlsx]

## Sheet: Fig. 2a_KU779_newick
((((((((((4:87.00000000,9:347.76666667)0.9840:36.26666667,3:94.61111111)0.9750:18.50277778,8:109.50000000)1.0000:121.57420635,13:434.83333333)1.0000:80.57420635,14:439.07142857)0.9420:17.47896825,1:439.35714286)0.6580:87.24087302,(7a:106.03333333,((7b:69.16666667,7e:38.50000000)0.9330:41.66666667,(7c:33.16666667,7d:36.00000000)1.0000:82.16666667)0.9990:30.83333333)1.0000:745.84285714)0.6560:28.77…

## Sheet: Fig. 2a_KU779_tree_contsruction
df.id	df.profile	df.label	df.edge_length	df.mut_count	df.expected_edge_length	SNV number	indel number	SBS1 contribution	SBS5/40 contribution	SBS2 contribution	SBS13 contribution	driver	CNV
1	1 1 1 1 1 1 1 1 1 1 1 1 1 1 1 1 1 1 1 1 1 1 1 0	1 1 1 1 1 1 1 1 1 1 1 1 1 1 1 1 1 1 1 1 1 1 1 0	35	23	35	32	3
2	1 1 1 1 1 1 1 1 1 1 1 1 1 1 1 0 0 0 0 0 0 0 0 0	1 1 1 1 1 1 1 1 1 1 1 1 1 1 1 0 0 0 0 0 0 0 0 0	341	15	341	320	21	0.0705747	0.929425	0	0		der(1;16)
3	1 1 1 1 1 1 1 1 1 1 1 1 0 0 0 0 0 0 0 0 0 0 0 0	1 1 1 1 1 1 1 1 1 1 1 1 0 0 0 0 0 0 0 0 0 0 0 0	18	12	17.9999	16	2
4	1 1 1 1 1 1 1 0 0 0 0 0 0 0 0 0 0 0 0 0 0 0 0 0	1 1 1 1 1 1 1 0 0 0 0 0 0 0 0 0 0 0 0 0 0 0 0 0	80	7	79.5891	71	9
5	1 1 1 1 1 1 0 0 0 0 0 0 0 0 0 0 0 0 0 0 0 0 0 0	1 1 1 1 1 1 0 0 0 0 0 0 0 0 0 0 0 0 0 0 0 0 0 0	13	6	13.6038	12	1
6	1 1 1 1 1 0 0 0 0 0 0 0 0 0 0 0 0 0 0 0 0 0 0 0	1 1 1 1 1 0 0 0 0 0 0 0 0 0 0 0 0 0 0 0 0 0 0 0	78	5	77.0004	74	4
7	1 1 1 1 0 0 0 0 0 0 0 0 0 0 0 0 0 0 0 0 0 0 0 0	1 1 1 1 0 0 0 0 0 0 0 0 0 0 0 0 0 0 0 0 0 0 0 0	117	4	117.639	108	9	0.0636873	0.936313	0	0	PIK3CA(E726K)
8	1 1 1 0 0 0 0 0 0 0 0 0 0 0 0 0 0 0 0 0 0 0 0 0	1 1 1 0 0 0 0 0 0 0 0 0 0 0 0 0 0 0 0 0 0 0 0 0	18	3	17.294	17	1
9	1 1 0 0 0 0 0 0 0 0 0 0 0 0 0 0 0 0 0 0 0 0 0 0	1 1 0 0 0 0 0 0 0 0 0 0 0 0 0 0 0 0 0 0 0 0 0 0	13	2	13.4395	12	1
10	1 0 0 0 0 0 0 0 0 0 0 0 0 0 0 0 0 0 0 0 0 0 0 0	4	66	1	65.9235	63	3					RUNX1(P267fs)
11	0 1 0 0 0 0 0 0 0 0 0 0 0 0 0 0 0 0 0 0 0 0 0 0	9	355	1	354.573	341	14	0.142837	0.795611	0.0615522	0	PIK3CA(H1047R)
12	0 0 1 0 0 0 0 0 0 0 0 0 0 0 0 0 0 0 0 0 0 0 0 0	3	77	1	77.8708	71	6
13	0 0 0 1 0 0 0 0 0 0 0 0 0 0 0 0 0 0 0 0 0 0 0 0	8	67	1	67.0011	64	3
14	0 0 0 0 1 0 0 0 0 0 0 0 0 0 0 0 0 0 0 0 0 0 0 0	13	421	1	421.072	395	26	0.122656	0.877344	0	0	PIK3CA(E545K)
15	0 0 0 0 0 1 0 0 0 0 0 0 0 0 0 0 0 0 0 0 0 0 0 0	14	429	1	428.918	396	33	0.104023	0.855687	0.0402904	0
16	0 0 0 0 0 0 1 0 0 0 0 0 0 0 0 0 0 0 0 0 0 0 0 0	1	100	1	100.004	99	1					PTEN(C136R)
17	0 0 0 0 0 0 0 1 1 1 1 1 0 0 0 0 0 0 0 0 0 0 0 0	0 0 0 0 0 0 0 1 1 1 1 1 0 0 0 0 0 0 0 0 0 0 0 0	751	5	751.104	695	56	0.113966	0.842206	0.0438277	0	GATA3(X308_Splice), PIK3CA(P104L)
18	0 0 0 0 0 0 0 1 0 0 0 0 0 0 0 0 0 0 0 0 0 0 0 0	7a	94	1	94.0048	92	2
19	0 0 0 0 0 0 0 0 1 1 1 1 0 0 0 0 0 0 0 0 0 0 0 0	0 0 0 0 0 0 0 0 1 1 1 1 0 0 0 0 0 0 0 0 0 0 0 0	8	4	8.40455	8	0
20	0 0 0 0 0 0 0 0 1 1 0 0 0 0 0 0 0 0 0 0 0 0 0 0	0 0 0 0 0 0 0 0 1 1 0 0 0 0 0 0 0 0 0 0 0 0 0 0	2	2	3.09204	2	0
21	0 0 0 0 0 0 0 0 1 0 0 0 0 0 0 0 0 0 0 0 0 0 0 0	7b	73	1	71.91	71	2
22	0 0 0 0 0 0 0 0 0 1 0 0 0 0 0 0 0 0 0 0 0 0 0 0	7e	21	1	21.0331	21	0
23	0 0 0 0 0 0 0 0 0 0 1 1 0 0 0 0 0 0 0 0 0 0 0 0	0 0 0 0 0 0 0 0 0 0 1 1 0 0 0 0 0 0 0 0 0 0 0 0	81	2	78.173	77	4
24	0 0 0 0 0 0 0 0 0 0 1 0 0 0 0 0 0 0 0 0 0 0 0 0	7c	34	1	35.4613	34	0						14q_UPD*
25	0 0 0 0 0 0 0 0 0 0 0 1 0 0 0 0 0 0 0 0 0 0 0 0	7d	11	1	11.8237	11	0						14q_UPD*(2 locus)
26	0 0 0 0 0 0 0 0 0 0 0 0 1 1 1 0 0 0 0 0 0 0 0 0	0 0 0 0 0 0 0 0 0 0 0 0 1 1 1 0 0 0 0 0 0 0 0 0	18	3	17.9992	17	1
27	0 0 0 0 0 0 0 0 0 0 0 0 1 0 0 0 0 0 0 0 0 0 0 0	15	908	1	908.002	852	56	0.105932	0.812693	0.0813752	0	PIK3CA(E545K)
28	0 0 0 0 0 0 0 0 0 0 0 0 0 1 1 0 0 0 0 0 0 0 0 0	0 0 0 0 0 0 0 0 0 0 0 0 0 1 1 0 0 0 0 0 0 0 0 0	138	2	137.785	131	7	0.13054	0.86946	0	0	RUNX1(R177X)
29	0 0 0 0 0 0 0 0 0 0 0 0 0 1 0 0 0 0 0 0 0 0 0 0	2	97	1	97.1953	95	2					BRCA2(R2318X)
30	0 0 0 0 0 0 0 0 0 0 0 0 0 0 1 0 0 0 0 0 0 0 0 0	10	581	1	581.107	559	22	0.0974962	0.858381	0.044123	0	AKT1(E17K)	3q-*, 3q+*, 4p+*, 9q-*
31	0 0 0 0 0 0 0 0 0 0 0 0 0 0 0 1 1 1 1 1 1 1 1 0	0 0 0 0 0 0 0 0 0 0 0 0 0 0 0 1 1 1 1 1 1 1 1 0	428	8	426.624	403	25	0.104468	0.895532	0	0		der(1;16)
32	0 0 0 0 0 0 0 0 0 0 0 0 0 0 0 1 0 0 0 0 0 0 0 0	5	48	1	48.0005	46	2
33	0 0 0 0 0 0 0 0 0 0 0 0 0 0 0 0 1 1 1 1 1 1 1 0	0 0 0 0 0 0 0 0 0 0 0 0 0 0 0 0 1 1 1 1 1 1 1 0	71	7	73.3916	60	11
34	0 0 0 0 0 0 0 0 0 0 0 0 0 0 0 0 1 0 0 0 0 0 0 0	6	116	1	115.997	114	2	0.157494	0.842506	0	0
35	0 0 0 0 0 0 0 0 0 0 0 0 0 0 0 0 0 1 1 1 1 1 1 0	0 0 0 0 0 0 0 0 0 0 0 0 0 0 0 0 0 1 1 1 1 1 1 0	25	6	24.1382	21	4
36	0 0 0 0 0 0 0 0 0 0 0 0 0 0 0 0 0 1 0 0 0 0 0 0	12	438	1	438.009	410	28	0.114329	0.634148	0.155417	0.0961053	CDH1(T823fs)	21q-*
37	0 0 0 0 0 0 0 0 0 0 0 0 0 0 0 0 0 0 1 1 1 1 1 0	0 0 0 0 0 0 0 0 0 0 0 0 0 0 0 0 0 0 1 1 1 1 1 0	713	5	712.602	664	49	0.0628848	0.872853	0.0642621	0		Chr3+
38	0 0 0 0 0 0 0 0 0 0 0 0 0 0 0 0 0 0 1 0 0 0 0 0	11a	27	1	26.4226	26	1
39	0 0 0 0 0 0 0 0 0 0 0 0 0 0 0 0 0 0 0 1 1 1 1 0	0 0 0 0 0 0 0 0 0 0 0 0 0 0 0 0 0 0 0 1 1 1 1 0	17	4	17.1931	15	2
40	0 0 0 0 0 0 0 0 0 0 0 0 0 0 0 0 0 0 0 1 0 0 0 0	11b	14	1	14.0001	14	0
41	0 0 0 0 0 0 0 0 0 0 0 0 0 0 0 0 0 0 0 0 1 1 1 0	0 0 0 0 0 0 0 0 0 0 0 0 0 0 0 0 0 0 0 0 1 1 1 0	0	3	0.0356488	0	0
42	0 0 0 0 0 0 0 0 0 0 0 0 0 0 0 0 0 0 0 0 1 0 0 0	11d	40	1	40.3155	39	1
43	0 0 0 0 0 0 0 0 0 0 0 0 0 0 0 0 0 0 0 0 0 1 1 0	110	11	2	11.1566	11	0
44	0 0 0 0 0 0 0 0 0 0 0 0 0 0 0 0 0 0 0 0 0 1 0 0	11c	18	1	17.9479	18	0
45	0 0 0 0 0 0 0 0 0 0 0 0 0 0 0 0 0 0 0 0 0 0 1 0	11e	19	1	19.1434	17	2
46	0 0 0 0 0 0 0 0 0 0 0 0 0 0 0 0 0 0 0 0 0 0 0 1	zeros	0	1	7.07384e-21	0	0
