# Supplementary material for: Evolutionary histories of breast cancer and related clones
Source: Nature. 2023 Jul 26;620(7974):607–14. doi: 10.1038/s41586-023-06333-9 (PMC10432280; doi:10.1038/s41586-023-06333-9)
Supplement: Supplementary file 7 — Source Data Fig. 3 [file 41586_2023_6333_MOESM7_ESM.xlsx]

## Sheet: Fig. 3a_TMA141_newick
(((c:237.66666667,a:136.00000000)1.0000:507.16666667,b:503.00000000):1040.16666667,zeros:0);

## Sheet: Fig. 3a_TMA141_tree_constructio
df.id	df.profile	df.label	df.edge_length	df.mut_count	df.expected_edge_length	SNV number	indel number	SBS1 contribution	SBS5/40 contribution	SBS2 contribution	SBS13 contribution	driver	CNV
1	1 1 1 0	1 1 1 0	971	3	970.586	893	78	0.0855339	0.914466	0	0	PIK3CA(C420R)	der(1;16)
2	1 1 0 0	1 1 0 0	536	2	535.811	505	31	0.107141	0.858447	0.0344115	0	PIK3CA(H1047Y)	der(1;16)_gd
3	1 0 0 0	c	255	1	255.173	245	10	0.138911	0.861089	0	0
4	0 1 0 0	a	142	1	142.508	140	2	0.204214	0.795786	0	0
5	0 0 1 0	b	504	1	503.922	481	23	0.128103	0.871897	0	0	NOTCH2(Q2360X）	Chr3+
6	0 0 0 1	zeros	0	1	8.00263e-10	0	0

## Sheet: Fig. 3b
clone	max_diameter	menopausal_status
KU539_a	35	pre
KU539_b	60	pre
KU779_a	25	pre
KU779_b	55	pre
KU873	85	pre
KU957	75	pre
TMA114	0	post
TMA125	0	post
TMA135	55	pre
TMA141	2.09748	post
TMA146	20	pre
TMA149	0	post
TMA154	0	post
TMA162	0	post

## Sheet: Fig. 3c
clone	age	menopausal_status	estimates for der(1;16) timing	lower CI for der(1;16) timing	upper CI for der(1;16) acquision	estimates for der(1;16) doubling timing	lower CI for der(1;16) doubling timing	upper CI for der(1;16) doubling timing	estimates for MRCA timing	lower CI for MRCA timing	upper CI for MRCA timing
KU957	41	pre	8.3	3.3	19.4	20.9	11.3	32.9	34.3784	32.4806	36.3104
KU539_a	43	pre	16.5	8.4	26.6				27.5027	26.0132	29.0878
KU539_b	43	pre	16.9	8.4	24				24.5267	23.2467	25.9445
KU873	45	pre	6.2	2.3	18.3				32.4285	30.7271	34.3889
KU779_a	48	pre	5.8	2.9	15.5				18.0615	17.0386	19.1094
KU779_b	48	pre	10	5	20.5				22.3203	21.1564	23.6273
TMA141	53	post	16.7	8.6	32.9
TMA154	65	post	18.7	10	35.7
TMA114	66	post	0	0	7.5	41.7	27	61.6
TMA125	71	post	12.5	5.9	27.2	29.2	17.5	48.9
TMA149	75	post	10.4	4.6	24.4

## Sheet: Fig. 3d
case	1q gain timing	menopausal_status
KU539_a	16.5	pre
KU539_b	16.9	pre
KU779_a	5.8	pre
KU779_b	10	pre
KU873	6.2	pre
KU957	8.3	pre
TMA114	0	post
TMA125	12.5	post
TMA141	16.7	post
TMA149	10.4	post
TMA154	18.7	post
