# Supplementary material for: Evolutionary histories of breast cancer and related clones
Source: Nature. 2023 Jul 26;620(7974):607–14. doi: 10.1038/s41586-023-06333-9 (PMC10432280; doi:10.1038/s41586-023-06333-9)
Supplement: Supplementary file 8 — Source Data Fig. 4 [file 41586_2023_6333_MOESM8_ESM.xlsx]

## Sheet: Fig. 4a_KU1206_newick
(((((((1:125.00000000,2:203.66666667)1.0000:456.06666667,(11:51.90000000,12:163.37272727)1.0000:524.77272727)0.9990:36.33939394,(16:430.70000000,(17:156.83333333,18:496.23333333)0.8710:38.56666667)0.1300:11.84848485)0.0790:4.20000000,(5:686.00000000,(3:209.00000000,4:119.00000000)0.9390:31.50000000)0.7700:13.68181818)0.0380:2.04545455,((15:758.66666667,20:782.08333333)0.5950:42.25000000,(21:849.7…

## Sheet: Fig. 4a_KU1206_tree_constructio
df.id	df.profile	df.label	df.edge_length	df.mut_count	df.expected_edge_length	SNV number	indel number	SBS1 contribution	SBS5/40 contribution	SBS2 contribution	SBS13 contribution	driver	CNV	sample	pyclone_max.cellular.prevalence	pyclone_snv.num	total.snv.num.clonal	1y.clone	1y.clone.diameter	13y.clone	13y.clone.diameter	tissue.slice
1	1 1 1 1 1 1 1 1 1 1 1 1 1 1 1 1 1 1 1 1 1 1 1 1 1 0	1 1 1 1 1 1 1 1 1 1 1 1 1 1 1 1 1 1 1 1 1 1 1 1 1 0	3	25	3	2	1										2	FALSE		FALSE
2	1 1 1 1 1 1 1 1 1 1 1 1 1 1 1 0 0 0 0 0 0 0 0 0 0 0	1 1 1 1 1 1 1 1 1 1 1 1 1 1 1 0 0 0 0 0 0 0 0 0 0 0	0	15	2.61332e-05	0	0											FALSE		FALSE
3	1 1 1 1 1 1 1 1 1 1 0 0 0 0 0 0 0 0 0 0 0 0 0 0 0 0	1 1 1 1 1 1 1 1 1 1 0 0 0 0 0 0 0 0 0 0 0 0 0 0 0 0	2	10	1.65605	2	0										4	FALSE		FALSE
4	1 1 1 1 1 1 1 0 0 0 0 0 0 0 0 0 0 0 0 0 0 0 0 0 0 0	1 1 1 1 1 1 1 0 0 0 0 0 0 0 0 0 0 0 0 0 0 0 0 0 0 0	0	7	0.345328	0	0											FALSE		FALSE
5	1 1 1 1 0 0 0 0 0 0 0 0 0 0 0 0 0 0 0 0 0 0 0 0 0 0	1 1 1 1 0 0 0 0 0 0 0 0 0 0 0 0 0 0 0 0 0 0 0 0 0 0	28	4	28.0256	25	3					PIK3CA(H1047R)					29	TRUE	29	FALSE		A_B
6	1 1 0 0 0 0 0 0 0 0 0 0 0 0 0 0 0 0 0 0 0 0 0 0 0 0	1 1 0 0 0 0 0 0 0 0 0 0 0 0 0 0 0 0 0 0 0 0 0 0 0 0	452	2	451.259	415	37	0.0880853	0.911915	0	0						444	FALSE		TRUE	10	A
7	1 0 0 0 0 0 0 0 0 0 0 0 0 0 0 0 0 0 0 0 0 0 0 0 0 0	1	115	1	115.097	109	6	0.0990667	0.900933	0	0			1	0.7516	109	553	FALSE		FALSE		A
8	0 1 0 0 0 0 0 0 0 0 0 0 0 0 0 0 0 0 0 0 0 0 0 0 0 0	2	195	1	195.644	183	12	0.0711987	0.928801	0	0			2	0.9774	183	627	FALSE		FALSE		A
9	0 0 1 1 0 0 0 0 0 0 0 0 0 0 0 0 0 0 0 0 0 0 0 0 0 0	0 0 1 1 0 0 0 0 0 0 0 0 0 0 0 0 0 0 0 0 0 0 0 0 0 0	462	2	461.263	432	30	0.153553	0.846447	0	0						461	FALSE		TRUE	2.96059	B
10	0 0 1 0 0 0 0 0 0 0 0 0 0 0 0 0 0 0 0 0 0 0 0 0 0 0	11	63	1	62.8211	59	4							11	0.3586	59	461	FALSE		FALSE		B
11	0 0 0 1 0 0 0 0 0 0 0 0 0 0 0 0 0 0 0 0 0 0 0 0 0 0	12	134	1	134.048	123	11	0	1	0	0			12	0.3658	123	461	FALSE		FALSE		B
12	0 0 0 0 1 1 1 0 0 0 0 0 0 0 0 0 0 0 0 0 0 0 0 0 0 0	0 0 0 0 1 1 1 0 0 0 0 0 0 0 0 0 0 0 0 0 0 0 0 0 0 0	0	3	2.53384e-10	0	0											FALSE		FALSE
13	0 0 0 0 1 0 0 0 0 0 0 0 0 0 0 0 0 0 0 0 0 0 0 0 0 0	16	418	1	418.363	394	24	0.107086	0.892914	0	0			16	0.9842	394	398	TRUE	1.07422	TRUE	1.07422	C
14	0 0 0 0 0 1 1 0 0 0 0 0 0 0 0 0 0 0 0 0 0 0 0 0 0 0	0 0 0 0 0 1 1 0 0 0 0 0 0 0 0 0 0 0 0 0 0 0 0 0 0 0	11	2	11.1342	8	3										12	FALSE		FALSE
15	0 0 0 0 0 1 0 0 0 0 0 0 0 0 0 0 0 0 0 0 0 0 0 0 0 0	17	142	1	142.394	132	10	0.0768884	0.923112	0	0			17	0.9745	132	144	TRUE	0.89972	FALSE		C
16	0 0 0 0 0 0 1 0 0 0 0 0 0 0 0 0 0 0 0 0 0 0 0 0 0 0	18	456	1	455.587	429	27	0.133316	0.866684	0	0			18	0.841	429	441	TRUE	2.24061	TRUE	2.24061	C
17	0 0 0 0 0 0 0 1 1 1 0 0 0 0 0 0 0 0 0 0 0 0 0 0 0 0	0 0 0 0 0 0 0 1 1 1 0 0 0 0 0 0 0 0 0 0 0 0 0 0 0 0	1	3	1.00592	1	0										5	FALSE		FALSE
18	0 0 0 0 0 0 0 1 0 0 0 0 0 0 0 0 0 0 0 0 0 0 0 0 0 0	5	678	1	678.161	636	42	0.140428	0.859572	0	0	PIK3R1(Y217fs)		5	0.999	636	641	TRUE	10	TRUE	10	A
19	0 0 0 0 0 0 0 0 1 1 0 0 0 0 0 0 0 0 0 0 0 0 0 0 0 0	0 0 0 0 0 0 0 0 1 1 0 0 0 0 0 0 0 0 0 0 0 0 0 0 0 0	14	2	14.5751	14	0										19	FALSE		FALSE
20	0 0 0 0 0 0 0 0 1 0 0 0 0 0 0 0 0 0 0 0 0 0 0 0 0 0	3	165	1	165.548	155	10	0.0585578	0.941442	0	0			3	0.7619	155	174	TRUE	2.55245	FALSE		A
21	0 0 0 0 0 0 0 0 0 1 0 0 0 0 0 0 0 0 0 0 0 0 0 0 0 0	4	103	1	102.562	98	5							4	0.7141	98	117	TRUE	2.75109	FALSE		A
22	0 0 0 0 0 0 0 0 0 0 1 1 1 1 1 0 0 0 0 0 0 0 0 0 0 0	0 0 0 0 0 0 0 0 0 0 1 1 1 1 1 0 0 0 0 0 0 0 0 0 0 0	0	5	1.35866e-51	0	0											FALSE		FALSE
23	0 0 0 0 0 0 0 0 0 0 1 1 0 0 0 0 0 0 0 0 0 0 0 0 0 0	0 0 0 0 0 0 0 0 0 0 1 1 0 0 0 0 0 0 0 0 0 0 0 0 0 0	0	2	9.35613e-06	0	0											FALSE		FALSE
24	0 0 0 0 0 0 0 0 0 0 1 0 0 0 0 0 0 0 0 0 0 0 0 0 0 0	15	775	1	774.542	716	59	0.0862356	0.913764	0	0	PIK3CA(N1044K)		15	0.9947	716	718	TRUE	4.70964	TRUE	4.70964	B
25	0 0 0 0 0 0 0 0 0 0 0 1 0 0 0 0 0 0 0 0 0 0 0 0 0 0	20	768	1	767.93	716	52	0.161219	0.838781	0	0	PIK3CA(Q546P)		20	0.8531	716	718	TRUE	2.69476	TRUE	2.69476	C
26	0 0 0 0 0 0 0 0 0 0 0 0 1 1 1 0 0 0 0 0 0 0 0 0 0 0	0 0 0 0 0 0 0 0 0 0 0 0 1 1 1 0 0 0 0 0 0 0 0 0 0 0	0	3	3.38945e-46	0	0											FALSE		FALSE
27	0 0 0 0 0 0 0 0 0 0 0 0 1 0 0 0 0 0 0 0 0 0 0 0 0 0	21	825	1	824.656	774	51	0.131318	0.868682	0	0	PIK3CA(H1047R)		21	0.9952	774	776	TRUE	2.03688	TRUE	2.03688	C
28	0 0 0 0 0 0 0 0 0 0 0 0 0 1 1 0 0 0 0 0 0 0 0 0 0 0	0 0 0 0 0 0 0 0 0 0 0 0 0 1 1 0 0 0 0 0 0 0 0 0 0 0	0	2	6.08014e-09	0	0											FALSE		FALSE
29	0 0 0 0 0 0 0 0 0 0 0 0 0 1 0 0 0 0 0 0 0 0 0 0 0 0	14	880	1	880.005	815	65	0.155708	0.844292	0	0			14	0.9994	815	817	TRUE	4.71967	TRUE	4.71967	B
30	0 0 0 0 0 0 0 0 0 0 0 0 0 0 1 0 0 0 0 0 0 0 0 0 0 0	22	287	1	286.915	273	14	0.147985	0.852015	0	0			22	0.8621	273	275	TRUE	1.95049	TRUE	1.95049	C
31	0 0 0 0 0 0 0 0 0 0 0 0 0 0 0 1 1 1 1 1 1 1 1 1 1 0	0 0 0 0 0 0 0 0 0 0 0 0 0 0 0 1 1 1 1 1 1 1 1 1 1 0	1	10	1.06402	1	0										3	FALSE		FALSE
32	0 0 0 0 0 0 0 0 0 0 0 0 0 0 0 1 1 1 0 0 0 0 0 0 0 0	0 0 0 0 0 0 0 0 0 0 0 0 0 0 0 1 1 1 0 0 0 0 0 0 0 0	14	3	14.0785	12	2										15	FALSE		FALSE
33	0 0 0 0 0 0 0 0 0 0 0 0 0 0 0 1 1 0 0 0 0 0 0 0 0 0	0 0 0 0 0 0 0 0 0 0 0 0 0 0 0 1 1 0 0 0 0 0 0 0 0 0	11	2	10.6198	9	2										24	TRUE	6.12	FALSE		C
34	0 0 0 0 0 0 0 0 0 0 0 0 0 0 0 1 0 0 0 0 0 0 0 0 0 0	23	569	1	569.322	532	37	0.0919991	0.908001	0	0			23	0.8693	532	556	FALSE		TRUE	5.55609	C
35	0 0 0 0 0 0 0 0 0 0 0 0 0 0 0 0 1 0 0 0 0 0 0 0 0 0	24	60	1	60.0068	56	4							24	0.6833	56	80	FALSE		FALSE		C
36	0 0 0 0 0 0 0 0 0 0 0 0 0 0 0 0 0 1 0 0 0 0 0 0 0 0	19	596	1	596.068	562	34	0.121814	0.878186	0	0			19	0.779	562	577	TRUE	2.98256	TRUE	2.98256	C
37	0 0 0 0 0 0 0 0 0 0 0 0 0 0 0 0 0 0 1 1 1 1 1 1 1 0	0 0 0 0 0 0 0 0 0 0 0 0 0 0 0 0 0 0 1 1 1 1 1 1 1 0	7	7	6.83695	7	0										10	FALSE		FALSE
38	0 0 0 0 0 0 0 0 0 0 0 0 0 0 0 0 0 0 1 1 0 0 0 0 0 0	0 0 0 0 0 0 0 0 0 0 0 0 0 0 0 0 0 0 1 1 0 0 0 0 0 0	2	2	2.03631	1	1										11	FALSE		FALSE
39	0 0 0 0 0 0 0 0 0 0 0 0 0 0 0 0 0 0 1 0 0 0 0 0 0 0	6	518	1	518.001	486	32	0.119553	0.880447	0	0			6	0.8839	486	497	TRUE	8	TRUE	8	B
40	0 0 0 0 0 0 0 0 0 0 0 0 0 0 0 0 0 0 0 1 0 0 0 0 0 0	13	349	1	348.814	333	16	0.127982	0.872018	0	0			13	0.8573	333	344	TRUE	1.64057	TRUE	1.64057	B
41	0 0 0 0 0 0 0 0 0 0 0 0 0 0 0 0 0 0 0 0 1 1 1 1 1 0	0 0 0 0 0 0 0 0 0 0 0 0 0 0 0 0 0 0 0 0 1 1 1 1 1 0	5	5	4.73842	4	1										14	FALSE		FALSE
42	0 0 0 0 0 0 0 0 0 0 0 0 0 0 0 0 0 0 0 0 1 1 0 0 0 0	0 0 0 0 0 0 0 0 0 0 0 0 0 0 0 0 0 0 0 0 1 1 0 0 0 0	0	2	2.12268e-08	0	0											FALSE		FALSE
43	0 0 0 0 0 0 0 0 0 0 0 0 0 0 0 0 0 0 0 0 1 0 0 0 0 0	8	811	1	811.416	748	63	0.0956342	0.904366	0	0	PIK3CA(E81K)		8	0.9634	748	762	TRUE	7.54773	TRUE	7.54773	B
44	0 0 0 0 0 0 0 0 0 0 0 0 0 0 0 0 0 0 0 0 0 1 0 0 0 0	25	220	1	220.017	205	15	0.138853	0.861147	0	0			25	0.7707	205	219	TRUE	4.24008	FALSE		C
45	0 0 0 0 0 0 0 0 0 0 0 0 0 0 0 0 0 0 0 0 0 0 1 1 1 0	0 0 0 0 0 0 0 0 0 0 0 0 0 0 0 0 0 0 0 0 0 0 1 1 1 0	1	3	1.01341	1	0										15	FALSE		FALSE
46	0 0 0 0 0 0 0 0 0 0 0 0 0 0 0 0 0 0 0 0 0 0 1 0 0 0	7	362	1	362.511	339	23	0.111142	0.888858	0	0			7	0.8095	339	354	TRUE	6.89387	TRUE	6.89387	B
47	0 0 0 0 0 0 0 0 0 0 0 0 0 0 0 0 0 0 0 0 0 0 0 1 1 0	0 0 0 0 0 0 0 0 0 0 0 0 0 0 0 0 0 0 0 0 0 0 0 1 1 0	19	2	19.4579	18	1										33	TRUE	2.66	FALSE		B
48	0 0 0 0 0 0 0 0 0 0 0 0 0 0 0 0 0 0 0 0 0 0 0 1 0 0	9	564	1	563.797	521	43	0.141144	0.858856	0	0			9	0.8765	521	554	FALSE		TRUE	2.07475	B
49	0 0 0 0 0 0 0 0 0 0 0 0 0 0 0 0 0 0 0 0 0 0 0 0 1 0	10	339	1	338.664	318	21	0.0965523	0.903448	0	0			10	0.8268	318	351	FALSE		TRUE	1.75345	B
50	0 0 0 0 0 0 0 0 0 0 0 0 0 0 0 0 0 0 0 0 0 0 0 0 0 1	zeros	0	1	9.44877e-07	0	0											FALSE		FALSE

## Sheet: Fig. 4b
diagnosis	number of samples	number of samples with driver alterations	propotion of samples with driver alterations
normal lobule	66	12	0.181818
proliferative lesions	8	6	0.75

## Sheet: Fig. 4c
driver	number of clones detected in normal lobules	number of clones detected in normal lobules & proliferative lesions	number of clones detected in proliferative lesions	total number
PIK3CA	6	1	1	8
PIK3R1	2	0	0	2
MAP3K1	0	0	1	1
GATA3	0	0	1	1
TP53	1	0	0	1
1q_gain	1	0	0	1

## Sheet: Fig. 4d
sample	case	median VAF	diagnosis	driver	driver status	germline	group
KU1195-1	KU1195	0.3	normal lobule	none	negative	BRCA2 positive	normal lobules without driver alterations
KU1195-2	KU1195	0.241901	normal lobule	none	negative	BRCA2 positive	normal lobules without driver alterations
KU1195-3	KU1195	0.236068	normal lobule	none	negative	BRCA2 positive	normal lobules without driver alterations
KU1195-4	KU1195	0.304348	normal lobule	none	negative	BRCA2 positive	normal lobules without driver alterations
KU1195-5	KU1195	0.307692	normal lobule	none	negative	BRCA2 positive	normal lobules without driver alterations
KU1195-6	KU1195	0.333333	normal lobule	none	negative	BRCA2 positive	normal lobules without driver alterations
KU1195-7	KU1195	0.347826	normal lobule	none	negative	BRCA2 positive	normal lobules without driver alterations
KU1195-8	KU1195	0.296296	normal lobule	1q_gain	positive	BRCA2 positive	normal lobules with driver alterations
KU1195-9	KU1195	0.175	normal lobule	none	negative	BRCA2 positive	normal lobules without driver alterations
KU1195-10	KU1195	0.4	normal lobule	none	negative	BRCA2 positive	normal lobules without driver alterations
KU1195-11	KU1195	0.291667	normal lobule	none	negative	BRCA2 positive	normal lobules without driver alterations
KU1195-12	KU1195	0.352941	normal lobule	none	negative	BRCA2 positive	normal lobules without driver alterations
KU1195-13	KU1195	0.208333	normal lobule	none	negative	BRCA2 positive	normal lobules without driver alterations
KU1195-14	KU1195	0.444444	proliferative lesions	MAP3K1	positive	BRCA2 positive	proliferative lesions with driver alterations
KU1195-15	KU1195	0.454545	proliferative lesions	MAP3K1	positive	BRCA2 positive	proliferative lesions with driver alterations
KU1195-16	KU1195	0.178571	normal lobule	none	negative	BRCA2 positive	normal lobules without driver alterations
KU1195-17	KU1195	0.192308	normal lobule	none	negative	BRCA2 positive	normal lobules without driver alterations
KU1195-18	KU1195	0.228571	normal lobule	none	negative	BRCA2 positive	normal lobules without driver alterations
KU1195-19	KU1195	0.169048	normal lobule	none	negative	BRCA2 positive	normal lobules without driver alterations
KU1195-20	KU1195	0.205505	normal lobule	none	negative	BRCA2 positive	normal lobules without driver alterations
KU1195-21	KU1195	0.193548	normal lobule	none	negative	BRCA2 positive	normal lobules without driver alterations
KU1195-22	KU1195	0.333333	normal lobule	PIK3CA	positive	BRCA2 positive	normal lobules with driver alterations
KU1195-23	KU1195	0.196154	normal lobule	none	negative	BRCA2 positive	normal lobules without driver alterations
KU1195-24	KU1195	0.215251	proliferative lesions	none	negative	BRCA2 positive	proliferative lesions without driver alterations
KU1195-25	KU1195	0.272727	normal lobule	none	negative	BRCA2 positive	normal lobules without driver alterations
KU1206-1	KU1206	0.322005	normal lobule	PIK3CA	positive	none	normal lobules with driver alterations
KU1206-2	KU1206	0.357143	normal lobule	PIK3CA	positive	none	normal lobules with driver alterations
KU1206-3	KU1206	0.166667	normal lobule	none	negative	none	normal lobules without driver alterations
KU1206-4	KU1206	0.181818	normal lobule	none	negative	none	normal lobules without driver alterations
KU1206-5	KU1206	0.411011	normal lobule	PIK3R1	positive	none	normal lobules with driver alterations
KU1206-6	KU1206	0.25	normal lobule	none	negative	none	normal lobules without driver alterations
KU1206-7	KU1206	0.26087	normal lobule	none	negative	none	normal lobules without driver alterations
KU1206-8	KU1206	0.46875	normal lobule	PIK3CA	positive	none	normal lobules with driver alterations
KU1206-9	KU1206	0.304348	proliferative lesions	none	negative	none	proliferative lesions without driver alterations
KU1206-10	KU1206	0.185185	normal lobule	none	negative	none	normal lobules without driver alterations
KU1206-11	KU1206	0.461538	proliferative lesions	PIK3CA	positive	none	proliferative lesions with driver alterations
KU1206-12	KU1206	0.446429	proliferative lesions	PIK3CA	positive	none	proliferative lesions with driver alterations
KU1206-13	KU1206	0.25	normal lobule	none	negative	none	normal lobules without driver alterations
KU1206-14	KU1206	0.4	normal lobule	none	negative	none	normal lobules without driver alterations
KU1206-15	KU1206	0.272727	normal lobule	PIK3CA	positive	none	normal lobules with driver alterations
KU1206-16	KU1206	0.285714	normal lobule	none	negative	none	normal lobules without driver alterations
KU1206-17	KU1206	0.20639	normal lobule	none	negative	none	normal lobules without driver alterations
KU1206-18	KU1206	0.189189	normal lobule	none	negative	none	normal lobules without driver alterations
KU1206-19	KU1206	0.307692	normal lobule	none	negative	none	normal lobules without driver alterations
KU1206-20	KU1206	0.243902	normal lobule	PIK3CA	positive	none	normal lobules with driver alterations
KU1206-21	KU1206	0.34375	normal lobule	PIK3CA	positive	none	normal lobules with driver alterations
KU1206-22	KU1206	0.170472	normal lobule	none	negative	none	normal lobules without driver alterations
KU1206-23	KU1206	0.25	normal lobule	none	negative	none	normal lobules without driver alterations
KU1206-24	KU1206	0.185185	normal lobule	none	negative	none	normal lobules without driver alterations
KU1206-25	KU1206	0.175	normal lobule	none	negative	none	normal lobules without driver alterations
KU1215-1	KU1215	0.185185	normal lobule	none	negative	none	normal lobules without driver alterations
KU1215-2	KU1215	0.209302	normal lobule	none	negative	none	normal lobules without driver alterations
KU1215-3	KU1215	0.2	normal lobule	none	negative	none	normal lobules without driver alterations
KU1215-4	KU1215	0.337719	normal lobule	none	negative	none	normal lobules without driver alterations
KU1215-5	KU1215	0.185185	normal lobule	PIK3R1	positive	none	normal lobules with driver alterations
KU1215-6	KU1215	0.333333	proliferative lesions	PIK3CA	positive	none	proliferative lesions with driver alterations
KU1215-7	KU1215	0.3	normal lobule	PIK3CA	positive	none	normal lobules with driver alterations
KU1215-8	KU1215	0.290995	normal lobule	none	negative	none	normal lobules without driver alterations
KU1215-9	KU1215	0.366667	proliferative lesions	GATA3	positive	none	proliferative lesions with driver alterations
KU1215-10	KU1215	0.285714	normal lobule	none	negative	none	normal lobules without driver alterations
KU1215-11	KU1215	0.222222	normal lobule	none	negative	none	normal lobules without driver alterations
KU1215-12	KU1215	0.270833	normal lobule	none	negative	none	normal lobules without driver alterations
KU1215-13	KU1215	0.208333	normal lobule	none	negative	none	normal lobules without driver alterations
KU1215-14	KU1215	0.23913	normal lobule	none	negative	none	normal lobules without driver alterations
KU1215-15	KU1215	0.285714	normal lobule	none	negative	none	normal lobules without driver alterations
KU1215-17	KU1215	0.387097	normal lobule	none	negative	none	normal lobules without driver alterations
KU1215-18	KU1215	0.230769	normal lobule	none	negative	none	normal lobules without driver alterations
KU1215-19	KU1215	0.181818	normal lobule	none	negative	none	normal lobules without driver alterations
KU1215-20	KU1215	0.325	normal lobule	none	negative	none	normal lobules without driver alterations
KU1215-21	KU1215	0.285714	normal lobule	none	negative	none	normal lobules without driver alterations
KU1215-24	KU1215	0.235294	normal lobule	none	negative	none	normal lobules without driver alterations
KU1215-25	KU1215	0.230769	normal lobule	none	negative	none	normal lobules without driver alterations
KU1215-26	KU1215	0.395043	normal lobule	TP53	positive	none	normal lobules with driver alterations
KU1215-27	KU1215	0.26087	normal lobule	none	negative	none	normal lobules without driver alterations

## Sheet: Fig. 4e
clone	number of clones	number of clones detected in ≥2 lobules	proportion of clones detected in ≥2 lobules
1y.clone	48	13	0.270833
13y.clone	54	5	0.0925926

## Sheet: Fig. 4f
case	df.id	df.label	detected in ≥2 lobules	total number of SNV detected in a clone	max diameter	clone	germline
KU1195	4	1 1 1 1 1 1 1 1 1 1 1 1 1 0 0 0 0 0 0 0 0 0 0 0 0 0	TRUE	21	40	1y.clone	BRCA2 positive
KU1195	19	8	FALSE	703	3.00333	13y.clone	BRCA2 positive
KU1195	20	9	FALSE	259	2.95015	13y.clone	BRCA2 positive
KU1195	22	4	FALSE	434	3.02943	13y.clone	BRCA2 positive
KU1195	24	18	FALSE	352	0.5	13y.clone	BRCA2 positive
KU1195	26	1	FALSE	732	10	13y.clone	BRCA2 positive
KU1195	27	10	FALSE	422	3.33906	13y.clone	BRCA2 positive
KU1195	29	0 0 0 0 0 0 0 0 0 0 0 0 0 1 1 0 0 0 0 0 0 0 0 0 0 0	TRUE	55	10	1y.clone	BRCA2 positive
KU1195	30	5	FALSE	547	3.36547	13y.clone	BRCA2 positive
KU1195	31	6	FALSE	369	3.78015	13y.clone	BRCA2 positive
KU1195	33	11	FALSE	658	3.08885	1y.clone	BRCA2 positive
KU1195	33	11	FALSE	658	3.08885	13y.clone	BRCA2 positive
KU1195	35	7	FALSE	536	3.5659	1y.clone	BRCA2 positive
KU1195	35	7	FALSE	536	3.5659	13y.clone	BRCA2 positive
KU1195	37	3	FALSE	367	2.43133	1y.clone	BRCA2 positive
KU1195	37	3	FALSE	367	2.43133	13y.clone	BRCA2 positive
KU1195	38	0 0 0 0 0 0 0 0 0 0 0 0 0 0 0 0 0 0 1 1 0 0 0 0 0 0	TRUE	749	10	1y.clone	BRCA2 positive
KU1195	38	0 0 0 0 0 0 0 0 0 0 0 0 0 0 0 0 0 0 1 1 0 0 0 0 0 0	TRUE	749	10	13y.clone	BRCA2 positive
KU1195	43	2	FALSE	633	2.75139	1y.clone	BRCA2 positive
KU1195	43	2	FALSE	633	2.75139	13y.clone	BRCA2 positive
KU1195	44	22	FALSE	338	7	1y.clone	BRCA2 positive
KU1195	44	22	FALSE	338	7	13y.clone	BRCA2 positive
KU1195	46	23	FALSE	94	4.0016	1y.clone	BRCA2 positive
KU1195	47	0 0 0 0 0 0 0 0 0 0 0 0 0 0 0 0 0 0 0 0 0 0 0 1 1 0	TRUE	45	8	1y.clone	BRCA2 positive
KU1195	48	24	FALSE	263	2.66774	13y.clone	BRCA2 positive
KU1195	49	25	FALSE	433	3.995	13y.clone	BRCA2 positive
KU1206	5	1 1 1 1 0 0 0 0 0 0 0 0 0 0 0 0 0 0 0 0 0 0 0 0 0 0	TRUE	29	29	1y.clone	none
KU1206	6	1 1 0 0 0 0 0 0 0 0 0 0 0 0 0 0 0 0 0 0 0 0 0 0 0 0	TRUE	444	10	13y.clone	none
KU1206	9	0 0 1 1 0 0 0 0 0 0 0 0 0 0 0 0 0 0 0 0 0 0 0 0 0 0	TRUE	461	2.96059	13y.clone	none
KU1206	13	16	FALSE	398	1.07422	1y.clone	none
KU1206	13	16	FALSE	398	1.07422	13y.clone	none
KU1206	15	17	FALSE	144	0.89972	1y.clone	none
KU1206	16	18	FALSE	441	2.24061	1y.clone	none
KU1206	16	18	FALSE	441	2.24061	13y.clone	none
KU1206	18	5	FALSE	641	10	1y.clone	none
KU1206	18	5	FALSE	641	10	13y.clone	none
KU1206	20	3	FALSE	174	2.55245	1y.clone	none
KU1206	21	4	FALSE	117	2.75109	1y.clone	none
KU1206	24	15	FALSE	718	4.70964	1y.clone	none
KU1206	24	15	FALSE	718	4.70964	13y.clone	none
KU1206	25	20	FALSE	718	2.69476	1y.clone	none
KU1206	25	20	FALSE	718	2.69476	13y.clone	none
KU1206	27	21	FALSE	776	2.03688	1y.clone	none
KU1206	27	21	FALSE	776	2.03688	13y.clone	none
KU1206	29	14	FALSE	817	4.71967	1y.clone	none
KU1206	29	14	FALSE	817	4.71967	13y.clone	none
KU1206	30	22	FALSE	275	1.95049	1y.clone	none
KU1206	30	22	FALSE	275	1.95049	13y.clone	none
KU1206	33	0 0 0 0 0 0 0 0 0 0 0 0 0 0 0 1 1 0 0 0 0 0 0 0 0 0	TRUE	24	6.12	1y.clone	none
KU1206	34	23	FALSE	556	5.55609	13y.clone	none
KU1206	36	19	FALSE	577	2.98256	1y.clone	none
KU1206	36	19	FALSE	577	2.98256	13y.clone	none
KU1206	39	6	FALSE	497	8	1y.clone	none
KU1206	39	6	FALSE	497	8	13y.clone	none
KU1206	40	13	FALSE	344	1.64057	1y.clone	none
KU1206	40	13	FALSE	344	1.64057	13y.clone	none
KU1206	43	8	FALSE	762	7.54773	1y.clone	none
KU1206	43	8	FALSE	762	7.54773	13y.clone	none
KU1206	44	25	FALSE	219	4.24008	1y.clone	none
KU1206	46	7	FALSE	354	6.89387	1y.clone	none
KU1206	46	7	FALSE	354	6.89387	13y.clone	none
KU1206	47	0 0 0 0 0 0 0 0 0 0 0 0 0 0 0 0 0 0 0 0 0 0 0 1 1 0	TRUE	33	2.66	1y.clone	none
KU1206	48	9	FALSE	554	2.07475	13y.clone	none
KU1206	49	10	FALSE	351	1.75345	13y.clone	none
KU1215	16	3	FALSE	504	4.08347	1y.clone	none
KU1215	16	3	FALSE	504	4.08347	13y.clone	none
KU1215	17	10	FALSE	826	4.28337	1y.clone	none
KU1215	17	10	FALSE	826	4.28337	13y.clone	none
KU1215	18	5	FALSE	195	2.79326	1y.clone	none
KU1215	21	0 0 0 0 0 0 0 0 1 1 0 0 0 0 0 0 0 0 0 0 0 0 0 0 0 0 0 0 0 0	TRUE	647	3.87025	1y.clone	none
KU1215	21	0 0 0 0 0 0 0 0 1 1 0 0 0 0 0 0 0 0 0 0 0 0 0 0 0 0 0 0 0 0	TRUE	647	3.87025	13y.clone	none
KU1215	24	6	FALSE	901	3.84243	1y.clone	none
KU1215	24	6	FALSE	901	3.84243	13y.clone	none
KU1215	26	14	FALSE	684	2.02473	1y.clone	none
KU1215	26	14	FALSE	684	2.02473	13y.clone	none
KU1215	27	0 0 0 0 0 0 0 0 0 0 0 0 1 1 0 0 0 0 0 0 0 0 0 0 0 0 0 0 0 0	TRUE	22	18	1y.clone	none
KU1215	28	9	FALSE	870	5.20691	13y.clone	none
KU1215	29	11	FALSE	550	10	13y.clone	none
KU1215	31	2	FALSE	299	7.40854	1y.clone	none
KU1215	31	2	FALSE	299	7.40854	13y.clone	none
KU1215	34	1	FALSE	179	7.61253	1y.clone	none
KU1215	35	13	FALSE	553	7.72411	1y.clone	none
KU1215	35	13	FALSE	553	7.72411	13y.clone	none
KU1215	37	4	FALSE	718	4.24241	1y.clone	none
KU1215	37	4	FALSE	718	4.24241	13y.clone	none
KU1215	39	0 0 0 0 0 0 0 0 0 0 0 0 0 0 0 0 0 0 1 1 0 0 0 0 0 0 0 0 0 0	TRUE	33	10	1y.clone	none
KU1215	40	7	FALSE	948	2.30085	13y.clone	none
KU1215	41	8	FALSE	477	2.31781	13y.clone	none
KU1215	42	0 0 0 0 0 0 0 0 0 0 0 0 0 0 0 0 0 0 0 0 1 1 0 0 0 0 0 0 0 0	TRUE	779	2.30774	1y.clone	none
KU1215	42	0 0 0 0 0 0 0 0 0 0 0 0 0 0 0 0 0 0 0 0 1 1 0 0 0 0 0 0 0 0	TRUE	779	2.30774	13y.clone	none
KU1215	47	12	FALSE	930	7.75095	1y.clone	none
KU1215	47	12	FALSE	930	7.75095	13y.clone	none
KU1215	48	17	FALSE	611	1.68415	1y.clone	none
KU1215	48	17	FALSE	611	1.68415	13y.clone	none
KU1215	50	0 0 0 0 0 0 0 0 0 0 0 0 0 0 0 0 0 0 0 0 0 0 0 0 1 1 0 0 0 0	TRUE	221	10	1y.clone	none
KU1215	51	26	FALSE	884	4.36087	13y.clone	none
KU1215	52	27	FALSE	619	5.13198	13y.clone	none
KU1215	54	15	FALSE	617	1.95071	1y.clone	none
KU1215	54	15	FALSE	617	1.95071	13y.clone	none
KU1215	55	0 0 0 0 0 0 0 0 0 0 0 0 0 0 0 0 0 0 0 0 0 0 0 0 0 0 0 1 1 0	TRUE	22	2.325	1y.clone	none
KU1215	56	24	FALSE	620	1.4304	13y.clone	none
KU1215	57	25	FALSE	583	1.45555	13y.clone	none
