# Supplementary material for: Evolutionary histories of breast cancer and related clones
Source: Nature. 2023 Jul 26;620(7974):607–14. doi: 10.1038/s41586-023-06333-9 (PMC10432280; doi:10.1038/s41586-023-06333-9)
Supplement: Supplementary file 9 — Source Data Extended Data Fig. 1 [file 41586_2023_6333_MOESM9_ESM.xlsx]

## Sheet: ExD_Fig. 1c_plot
sample	case	group	age	driver	SNV number	indel number
HV203-sc-3	HV203	HV (premenopausal)	22	None	587	41
HV203-sc-4	HV203	HV (premenopausal)	22	None	339	17
HV203-sc-7	HV203	HV (premenopausal)	22	None	346	52
HV021-sc-1	HV021	HV (premenopausal)	30	None	490	30
HV119-sc-1	HV119	HV (premenopausal)	34	None	393	22
HV319-sc-2	HV319	HV (premenopausal)	35	None	480	44
HV319-sc-4	HV319	HV (premenopausal)	35	None	867	40
HV319-sc-5	HV319	HV (premenopausal)	35	None	610	34
HV319-sc-6	HV319	HV (premenopausal)	35	None	592	25
HV011-sc-1	HV011	HV (premenopausal)	36	None	715	51
HV011-sc-2	HV011	HV (premenopausal)	36	None	597	43
HV190-sc-1	HV190	HV (premenopausal)	37	None	675	43
KU1047-sc-1	KU1047	BC (premenopausal)	29	None	553	51
KU1047-sc-2	KU1047	BC (premenopausal)	29	None	513	28
KU1047-sc-3	KU1047	BC (premenopausal)	29	None	509	25
KU1020-sc-1	KU1020	BC (premenopausal)	43	None	731	38
KU1020-sc-2	KU1020	BC (premenopausal)	43	None	695	65
KU1171-sc-1	KU1171	BC (premenopausal)	45	None	797	51
KU1171-sc-2	KU1171	BC (premenopausal)	45	None	738	44
KU1171-sc-3	KU1171	BC (premenopausal)	45	None	820	49
KU1171-sc-4	KU1171	BC (premenopausal)	45	None	634	36
KU1058-sc-1	KU1058	BC (premenopausal)	46	None	974	60
KU1058-sc-2	KU1058	BC (premenopausal)	46	None	948	45
KU1058-sc-3	KU1058	BC (premenopausal)	46	None	885	73
KU1058-sc-4	KU1058	BC (premenopausal)	46	None	904	74
KU1035-sc-2	KU1035	BC (premenopausal)	50	PIK3CA	1219	64
KU1038-sc-1	KU1038	BC (premenopausal)	53	None	853	68
KU1038-sc-2	KU1038	BC (premenopausal)	53	None	1054	75
KU1038-sc-3	KU1038	BC (premenopausal)	53	None	1078	94
KU1038-sc-4	KU1038	BC (premenopausal)	53	None	1124	79
KU1038-sc-5	KU1038	BC (premenopausal)	53	PIK3CA	1100	83
KU1038-sc-6	KU1038	BC (premenopausal)	53	PIK3CA	1100	79

## Sheet: ExD_Fig. 1c_regression_model
case	group	age	mean SNV number per case	mean indel number per case
HV011	HV (premenopausal)	36	656	47
HV021	HV (premenopausal)	30	490	30
HV119	HV (premenopausal)	34	393	22
HV190	HV (premenopausal)	37	675	43
HV203	HV (premenopausal)	22	424	36.6667
HV319	HV (premenopausal)	35	637.25	35.75
KU1020	BC (premenopausal)	43	713	51.5
KU1038	BC (premenopausal)	53	1027.25	79
KU1047	BC (premenopausal)	29	525	34.6667
KU1058	BC (premenopausal)	46	927.75	63
KU1171	BC (premenopausal)	45	747.25	45
