# Supplementary material for: Evolutionary histories of breast cancer and related clones
Source: Nature. 2023 Jul 26;620(7974):607–14. doi: 10.1038/s41586-023-06333-9 (PMC10432280; doi:10.1038/s41586-023-06333-9)
Supplement: Supplementary file 11 — Source Data Extended Data Fig. 5 [file 41586_2023_6333_MOESM11_ESM.xlsx]

## Sheet: ExD_Fig. 5a_KU539_Newick
((((((1:163.46666667,6:210.03333333)1.0000:134.58333333,3:289.90000000)0.9910:13.98333333,2:200.20000000)1.0000:318.58333333,(4:282.23333333,5:426.25000000)1.0000:271.48333333)1.0000:593.03333333,(7:208.41666667,(9:710.86666667,(8:241.70000000,(12:419.48333333,(10:222.43333333,11:188.35000000)1.0000:197.28333333)1.0000:110.10000000)0.9780:101.20000000)1.0000:756.10000000)0.9600:29.40000000):3.916…

## Sheet: ExD_Fig. 5a_KU539_tree_construc
df.id	df.profile	df.label	df.edge_length	df.mut_count	df.expected_edge_length	SNV number	indel number	SBS1 contribution	SBS5/40 contribution	SBS2 contribution	SBS13 contribution	driver	CNV
1	1 1 1 1 1 1 1 1 1 1 1 1 0	1 1 1 1 1 1 1 1 1 1 1 1 0	0	12	4.06501e-29	0	0
2	1 1 1 1 1 1 0 0 0 0 0 0 0	1 1 1 1 1 1 0 0 0 0 0 0 0	576	6	575.804	536	40	0.122912	0.877088	0	0	GATA3(X308_Splice)	der(1;16)
3	1 1 1 1 0 0 0 0 0 0 0 0 0	1 1 1 1 0 0 0 0 0 0 0 0 0	323	4	322.781	301	22	0.0495983	0.950402	0	0
4	1 1 1 0 0 0 0 0 0 0 0 0 0	1 1 1 0 0 0 0 0 0 0 0 0 0	10	3	10.2359	10	0
5	1 1 0 0 0 0 0 0 0 0 0 0 0	1 1 0 0 0 0 0 0 0 0 0 0 0	122	2	122.612	114	8	0.0803534	0.919647	0	0
6	1 0 0 0 0 0 0 0 0 0 0 0 0	1	164	1	164.287	155	9	0.0923459	0.907654	0	0
7	0 1 0 0 0 0 0 0 0 0 0 0 0	6	209	1	208.139	198	11	0.0649912	0.935009	0	0
8	0 0 1 0 0 0 0 0 0 0 0 0 0	3	280	1	279.969	272	8	0.0908988	0.909101	0	0	PIK3CA(H1047R)
9	0 0 0 1 0 0 0 0 0 0 0 0 0	2	191	1	190.997	176	15	0.0414876	0.958512	0	0
10	0 0 0 0 1 1 0 0 0 0 0 0 0	0 0 0 0 1 1 0 0 0 0 0 0 0	251	2	250.422	234	17	0	1	0	0
11	0 0 0 0 1 0 0 0 0 0 0 0 0	4	276	1	276.3	263	13	0	1	0	0
12	0 0 0 0 0 1 0 0 0 0 0 0 0	5	421	1	421.452	407	14	0.0958734	0.904127	0	0	CBFB(G112D), PIK3CA(N345K)
13	0 0 0 0 0 0 1 1 1 1 1 1 0	0 0 0 0 0 0 1 1 1 1 1 1 0	2	6	2.21795	2	0
14	0 0 0 0 0 0 1 0 0 0 0 0 0	7	209	1	209	203	6	0.109245	0.890755	0	0	PIK3CA(H1047R), IDH1(R132H)
15	0 0 0 0 0 0 0 1 1 1 1 1 0	0 0 0 0 0 0 0 1 1 1 1 1 0	513	5	513.34	476	37	0.122521	0.877479	0	0	CBFB(R83X)	der(1;16)
16	0 0 0 0 0 0 0 1 0 0 0 0 0	9	680	1	680	640	40	0.120578	0.879422	0	0	GATA3(I351fs), PIK3CA(H1047L)
17	0 0 0 0 0 0 0 0 1 1 1 1 0	0 0 0 0 0 0 0 0 1 1 1 1 0	321	4	320.752	297	24	0.0743297	0.92567	0	0	PIK3CA(H1047R)
18	0 0 0 0 0 0 0 0 1 0 0 0 0	8	231	1	231	216	15	0.124877	0.812817	0.0623061	0	KMT2C(R2610X)
19	0 0 0 0 0 0 0 0 0 1 1 1 0	0 0 0 0 0 0 0 0 0 1 1 1 0	100	3	99.7082	94	6
20	0 0 0 0 0 0 0 0 0 1 0 0 0	0 0 0 0 0 0 0 0 0 1 0 0 0	417	1	417	397	20	0.103922	0.821784	0.0742945	0	AKT1(E17K), ATRX(V1002fs)
21	0 0 0 0 0 0 0 0 0 0 1 1 0	0 0 0 0 0 0 0 0 0 0 1 1 0	152	2	152.66	146	6	0.122853	0.670112	0.103803	0.103232
22	0 0 0 0 0 0 0 0 0 0 1 0 0	0 0 0 0 0 0 0 0 0 0 1 0 0	231	1	230.556	223	8	0.124944	0.824883	0.050173	0		7p-*, 7q-*, 9q-*, 17p-, 21q-*
23	0 0 0 0 0 0 0 0 0 0 0 1 0	0 0 0 0 0 0 0 0 0 0 0 1 0	208	1	207.765	194	14	0.137317	0.862683	0	0
24	0 0 0 0 0 0 0 0 0 0 0 0 1	zeros	0	1	2.86295e-25	0	0

## Sheet: ExD_Fig. 5b_KU873_Newick
(((((3:605.10000000,8:246.33333333)1.0000:461.18333333,1:136.00000000)1.0000:45.51666667,4:314.00000000)1.0000:243.18333333,(5:212.50000000,(7:433.66666667,(2:243.63333333,6:336.16666667)1.0000:243.55000000)0.8470:34.21666667)0.9900:14.71666667):688.23333333,zeros:0);

## Sheet: ExD_Fig. 5b_KU873_tree_construc
df.id	df.profile	df.label	df.edge_length	df.mut_count	df.expected_edge_length	SNV number	indel number	SBS1 contribution	SBS5/40 contribution	SBS2 contribution	SBS13 contribution	driver	CNV
1	1 1 1 1 1 1 1 1 0	1 1 1 1 1 1 1 1 0	680	8	680	632	48	0.117887	0.882113	0	0	PTEN(A126D)	der(1;16)
2	1 1 1 1 0 0 0 0 0	1 1 1 1 0 0 0 0 0	239	4	239.537	221	18	0.088808	0.911192	0	0
3	1 1 1 0 0 0 0 0 0	1 1 1 0 0 0 0 0 0	30	3	30.6892	28	2
4	1 1 0 0 0 0 0 0 0	1 1 0 0 0 0 0 0 0	458	2	456.182	452	6	0	0	0.418351	0.581649
5	1 0 0 0 0 0 0 0 0	3	618	1	618.709	601	17	0	0	0.463451	0.536549	GATA3(I351fs), CBFB (X133_Splice)
6	0 1 0 0 0 0 0 0 0	8	252	1	251.882	232	20	0.100347	0.83891	0.0607439	0	GATA(c.925-2A>G)
7	0 0 1 0 0 0 0 0 0	1	126	1	126	124	2	0.136917	0.807671	0.0554124	0
8	0 0 0 1 0 0 0 0 0	4	303	1	303	294	9	0.0849508	0.857499	0.0575507	0
9	0 0 0 0 1 1 1 1 0	0 0 0 0 1 1 1 1 0	8	4	8.29233	8	0
10	0 0 0 0 1 0 0 0 0	5	210	1	209.707	202	8	0.131828	0.868172	0	0
11	0 0 0 0 0 1 1 1 0	0 0 0 0 0 1 1 1 0	2	3	1.62772	2	0
12	0 0 0 0 0 1 0 0 0	7	454	1	454.387	418	36	0.0610293	0.885603	0.0533673	0
13	0 0 0 0 0 0 1 1 0	0 0 0 0 0 0 1 1 0	234	2	234.103	215	19	0.0863644	0.868493	0.0451422	0
14	0 0 0 0 0 0 1 0 0	2	227	1	226.922	208	19	0.0638196	0.93618	0	0
15	0 0 0 0 0 0 0 1 0	6	320	1	319.961	302	18	0.0617167	0.63127	0.168203	0.13881
16	0 0 0 0 0 0 0 0 1	zeros	0	1	4.36272e-26	0	0

## Sheet: ExD_Fig. 5c_KU957_Newick
(((((1:243.50000000,2:272.50000000)1.0000:153.00000000,7:440.25000000)1.0000:69.75000000,4:395.16666667)1.0000:72.41666667,(3:295.16666667,(5:300.50000000,6:179.75000000)1.0000:190.25000000)0.9990:33.58333333):719.16666667,zeros:0);

## Sheet: ExD_Fig. 5c_KU957_tree_construc
df.id	df.profile	df.label	df.edge_length	df.mut_count	df.expected_edge_length	SNV number	indel number	SBS1 contribution	SBS5/40 contribution	SBS2 contribution	SBS13 contribution	driver	CNV
1	1 1 1 1 1 1 1 0	1 1 1 1 1 1 1 0	706	7	705.449	670	36	0.14127	0.85873	0	0	CBFB(L88fs), GATA3(X308_Splice)	der(1;16)_gd
2	1 1 1 1 0 0 0 0	1 1 1 1 0 0 0 0	66	4	66.293	64	2
3	1 1 1 0 0 0 0 0	1 1 1 0 0 0 0 0	63	3	63.3916	60	3
4	1 1 0 0 0 0 0 0	1 1 0 0 0 0 0 0	148	2	148.263	143	5	0.188756	0.811244	0	0
5	1 0 0 0 0 0 0 0	1	249	1	248.69	231	18	0.132783	0.867217	0	0
6	0 1 0 0 0 0 0 0	2	277	1	277.001	259	18	0.102595	0.897405	0	0
7	0 0 1 0 0 0 0 0	7	445	1	444.929	414	31	0.119902	0.880098	0	0		15q+
8	0 0 0 1 0 0 0 0	4	393	1	392.998	367	26	0.127711	0.872289	0	0	IDH1(R132H)	Chr10+
9	0 0 0 0 1 1 1 0	0 0 0 0 1 1 1 0	16	3	16.4792	16	0						Chr10+,
10	0 0 0 0 1 0 0 0	3	294	1	294.002	285	9	0.0936041	0.906396	0	0		1q+, Chr2+, Chr20+
11	0 0 0 0 0 1 1 0	0 0 0 0 0 1 1 0	59	2	61.8467	54	5
12	0 0 0 0 0 1 0 0	5	306	1	305.821	285	21	0.128047	0.871953	0	0	IDH1(R132H)	Chr8+, Chr12_UPD
13	0 0 0 0 0 0 1 0	6	309	1	305.835	303	6	0.170731	0.829269	0	0		8p_UPD, 8q+, 17p-, 17q+
14	0 0 0 0 0 0 0 1	zeros	0	1	1.09447e-25	0	0

## Sheet: ExD_Fig. 5d_KU582_Newick
((((((((((((((7:371.61666667,17:276.75000000)1.0000:54.75238095,5:234.65000000)1.0000:30.83095238,6:501.90000000)0.9930:89.63333333,(8:867.15000000,18:922.91666667)0.5940:96.18333333)0.2590:16.66428571,16:579.40238095)0.8530:58.15000000,12:75.23571429)0.9480:73.93095238,(3:320.90000000,11:306.43333333)1.0000:115.33333333)0.3430:16.81428571,1:314.46666667)0.9120:65.36904762,(2:379.08333333,15:161.…

## Sheet: ExD_Fig. 5d_KU982_tree_construc
df.id	df.profile	df.label	df.edge_length	df.mut_count	df.expected_edge_length	SNV number	indel number	SBS1 contribution	SBS5/40 contribution	SBS2 contribution	SBS13 contribution	driver	CNV
1	1 1 1 1 1 1 1 1 1 1 1 1 1 1 1 1 1 1 1 0	1 1 1 1 1 1 1 1 1 1 1 1 1 1 1 1 1 1 1 0	0	19	3.85319e-126	0	0
2	1 1 1 1 1 1 1 1 1 1 1 1 1 1 1 1 0 0 0 0	1 1 1 1 1 1 1 1 1 1 1 1 1 1 1 1 0 0 0 0	0	16	8.52757e-11	0	0
3	1 1 1 1 1 1 1 1 1 1 1 1 1 1 1 0 0 0 0 0	1 1 1 1 1 1 1 1 1 1 1 1 1 1 1 0 0 0 0 0	92	15	92.4694	86	6					AKT1(E17K)
4	1 1 1 1 1 1 1 1 1 1 1 1 1 1 0 0 0 0 0 0	1 1 1 1 1 1 1 1 1 1 1 1 1 1 0 0 0 0 0 0	50	14	50.1494	50	0
5	1 1 1 1 1 1 1 1 1 1 1 1 1 0 0 0 0 0 0 0	1 1 1 1 1 1 1 1 1 1 1 1 1 0 0 0 0 0 0 0	1	13	1.06651	1	0
6	1 1 1 1 1 1 1 1 1 1 1 0 0 0 0 0 0 0 0 0	1 1 1 1 1 1 1 1 1 1 1 0 0 0 0 0 0 0 0 0	130	11	129.672	123	7	0.0782902	0.92171	0	0
7	1 1 1 1 1 1 1 1 1 1 0 0 0 0 0 0 0 0 0 0	1 1 1 1 1 1 1 1 1 1 0 0 0 0 0 0 0 0 0 0	2	10	2.26178	2	0
8	1 1 1 1 1 1 1 1 0 0 0 0 0 0 0 0 0 0 0 0	1 1 1 1 1 1 1 1 0 0 0 0 0 0 0 0 0 0 0 0	0	8	2.44589e-20	0	0
9	1 1 1 1 1 1 1 0 0 0 0 0 0 0 0 0 0 0 0 0	1 1 1 1 1 1 1 0 0 0 0 0 0 0 0 0 0 0 0 0	0	7	3.28231e-10	0	0
10	1 1 1 1 1 1 0 0 0 0 0 0 0 0 0 0 0 0 0 0	1 1 1 1 1 1 0 0 0 0 0 0 0 0 0 0 0 0 0 0	0	6	6.05274e-44	0	0
11	1 1 1 1 0 0 0 0 0 0 0 0 0 0 0 0 0 0 0 0	1 1 1 1 0 0 0 0 0 0 0 0 0 0 0 0 0 0 0 0	82	4	81.8912	76	6
12	1 1 1 0 0 0 0 0 0 0 0 0 0 0 0 0 0 0 0 0	1 1 1 0 0 0 0 0 0 0 0 0 0 0 0 0 0 0 0 0	26	3	25.0463	22	4
13	1 1 0 0 0 0 0 0 0 0 0 0 0 0 0 0 0 0 0 0	1 1 0 0 0 0 0 0 0 0 0 0 0 0 0 0 0 0 0 0	29	2	29.7569	28	1
14	1 0 0 0 0 0 0 0 0 0 0 0 0 0 0 0 0 0 0 0	7	374	1	374.005	343	31	0.0947664	0.769709	0.135525	0
15	0 1 0 0 0 0 0 0 0 0 0 0 0 0 0 0 0 0 0 0	17	270	1	269.971	250	20	0.0887317	0.759392	0.101699	0.0501776
16	0 0 1 0 0 0 0 0 0 0 0 0 0 0 0 0 0 0 0 0	5	189	1	188.987	174	15	0.0607213	0.885695	0.0535841	0		13q-
17	0 0 0 1 0 0 0 0 0 0 0 0 0 0 0 0 0 0 0 0	6	406	1	406.298	378	28	0.053599	0.847911	0.0383944	0.0600953		14q_UPD, 17p-, 17q-*
18	0 0 0 0 1 1 0 0 0 0 0 0 0 0 0 0 0 0 0 0	0 0 0 0 1 1 0 0 0 0 0 0 0 0 0 0 0 0 0 0	2	2	2.4907	2	0						8p-
19	0 0 0 0 1 0 0 0 0 0 0 0 0 0 0 0 0 0 0 0	8	877	1	876.806	804	73	0.0626222	0.937378	0	0		16p+, 17q-*, 19q-*
20	0 0 0 0 0 1 0 0 0 0 0 0 0 0 0 0 0 0 0 0	18	949	1	949.417	904	45	0.0917149	0.908285	0	0	FOXA1(Y175C)	Chr3+, 6q-, 16p+*, 16q+*, 17p-, 17q+*, 17q-, Chr20+, 22q-
21	0 0 0 0 0 0 1 0 0 0 0 0 0 0 0 0 0 0 0 0	16	572	1	572.061	541	31	0.0621606	0.937839	0	0	GATA3(X308_Splice)
22	0 0 0 0 0 0 0 1 0 0 0 0 0 0 0 0 0 0 0 0	12	34	1	34.0004	33	1						8p-, 18p-
23	0 0 0 0 0 0 0 0 1 1 0 0 0 0 0 0 0 0 0 0	0 0 0 0 0 0 0 0 1 1 0 0 0 0 0 0 0 0 0 0	85	2	84.5564	82	3
24	0 0 0 0 0 0 0 0 1 0 0 0 0 0 0 0 0 0 0 0	3	262	1	262.304	231	31	0.0538415	0.893151	0.053008	0
25	0 0 0 0 0 0 0 0 0 1 0 0 0 0 0 0 0 0 0 0	11	190	1	190.105	180	10	0.0647736	0.935226	0	0
26	0 0 0 0 0 0 0 0 0 0 1 0 0 0 0 0 0 0 0 0	1	281	1	280.251	259	22	0.0755775	0.924423	0	0
27	0 0 0 0 0 0 0 0 0 0 0 1 1 0 0 0 0 0 0 0	0 0 0 0 0 0 0 0 0 0 0 1 1 0 0 0 0 0 0 0	123	2	122.4	110	13
28	0 0 0 0 0 0 0 0 0 0 0 1 0 0 0 0 0 0 0 0	2	345	1	344.407	321	24	0	0.925328	0.074672	0
29	0 0 0 0 0 0 0 0 0 0 0 0 1 0 0 0 0 0 0 0	15	104	1	104.001	101	3	0	0.830813	0.169187	0		8p-, 18p-
30	0 0 0 0 0 0 0 0 0 0 0 0 0 1 0 0 0 0 0 0	14	692	1	692.566	642	50	0.0555449	0.753474	0.0806466	0.110335
31	0 0 0 0 0 0 0 0 0 0 0 0 0 0 1 0 0 0 0 0	13	454	1	454.001	432	22	0.0703811	0.929619	0	0
32	0 0 0 0 0 0 0 0 0 0 0 0 0 0 0 1 0 0 0 0	4	61	1	61.0578	59	2
33	0 0 0 0 0 0 0 0 0 0 0 0 0 0 0 0 1 1 1 0	0 0 0 0 0 0 0 0 0 0 0 0 0 0 0 0 1 1 1 0	2	3	2	2	0
34	0 0 0 0 0 0 0 0 0 0 0 0 0 0 0 0 1 0 0 0	0 0 0 0 0 0 0 0 0 0 0 0 0 0 0 0 1 0 0 0	194	1	194	183	11	0.135059	0.864941	0	0
35	0 0 0 0 0 0 0 0 0 0 0 0 0 0 0 0 0 1 1 0	0 0 0 0 0 0 0 0 0 0 0 0 0 0 0 0 0 1 1 0	0	2	3.87102e-08	0	0	0.109338	0.890662	0	0
36	0 0 0 0 0 0 0 0 0 0 0 0 0 0 0 0 0 1 0 0	9	229	1	229	217	12	0.0775596	0.92244	0	0
37	0 0 0 0 0 0 0 0 0 0 0 0 0 0 0 0 0 0 1 0	10	517	1	517.002	488	29					PIK3CA(H1047R)
38	0 0 0 0 0 0 0 0 0 0 0 0 0 0 0 0 0 0 0 1	zeros	0	1	7.57759e-16	0	0

## Sheet: ExD_Fig. 5e
gene	number of clones in KU539	number of clones in KU582	number of clones in KU779	number of clones in KU873	number of clones in KU957	total numer of clones
PIK3CA	4		5			9
GATA3	1	1	1	2		5
CBFB	1			1		2
RUNX1			2			2
AKT1	1		1			2
IDH1					2	2
CDH1			1			1
PTEN			1			1
ATRX1	1					1
KMT2C	1					1
BRCA2			1			1
FOXA1		1				1
