# Supplementary material for: Evolutionary histories of breast cancer and related clones
Source: Nature. 2023 Jul 26;620(7974):607–14. doi: 10.1038/s41586-023-06333-9 (PMC10432280; doi:10.1038/s41586-023-06333-9)
Supplement: Supplementary file 12 — Source Data Extended Data Fig. 8 [file 41586_2023_6333_MOESM12_ESM.xlsx]

## Sheet: ExD_Fig. 8a_TMA114_Newick
(((a:503.00000000,c:174.66666667)1.0000:911.16666667,b:718.50000000):4149.66666667,zeros:0);

## Sheet: ExD_Fig. 8a_TMA114_tree_constru
df.id	df.profile	df.label	df.edge_length	df.mut_count	df.expected_edge_length	SNV number	indel number	SBS1 contribution	SBS5/40 contribution	SBS2 contribution	SBS13 contribution	driver	CNV
1	1 1 1 0	1 1 1 0	3930	3	3927.57	3859	71	0	0	0.475868	0.524132	PIK3CA(H1047R)	der(1;16)_gd, 14q+, 22q-
2	1 1 0 0	1 1 0 0	871	2	868.677	856	15	0	0	0.63314	0.36686	PIK3CA(K111E)	14q_UPD
3	1 0 0 0	a	447	1	452.443	444	3	0	0	0.588913	0.411087		17p+
4	0 1 0 0	c	33	1	32.0063	32	1
5	0 0 1 0	b	872	1	872.299	859	13	0	0	0.643018	0.356982
6	0 0 0 1	zeros	0	1	0.000384778	0	0

## Sheet: ExD_Fig. 8b_TMA125_Newick
(((a:9.83333333,c:63.33333333)1.0000:104.16666667,b:92.50000000):1236.16666667,zeros:0);

## Sheet: ExD_Fig. 8b_TMA125_tree_constru
df.id	df.profile	df.label	df.edge_length	df.mut_count	df.expected_edge_length	SNV number	indel number	SBS1 contribution	SBS5/40 contribution	SBS2 contribution	SBS13 contribution	driver	CNV
1	1 1 1 0	1 1 1 0	1227	3	1226.36	1184	43	0.0547899	0.94521	0	0	PIK3CA(E545K)	der(1;16), 1q_gd, 6q-*
2	1 1 0 0	1 1 0 0	58	2	59.2065	57	1
3	1 0 0 0	a	13	1	12.6554	12	1
4	0 1 0 0	c	114	1	113.745	113	1	0.221554	0.518382	0.260064	0
5	0 0 1 0	b	93	1	93.0304	93	0
6	0 0 0 1	zeros	0	1	2.86749e-23	0	0

## Sheet: ExD_Fig. 8c_TMA149_Newick
(((a:63.16666667,b:76.83333333)1.0000:145.50000000,c:150.00000000):3241.50000000,zeros:0);

## Sheet: ExD_Fig. 8c_TMA149_tree_constru
df.id	df.profile	df.label	df.edge_length	df.mut_count	df.expected_edge_length	SNV number	indel number	SBS1 contribution	SBS5/40 contribution	SBS2 contribution	SBS13 contribution	driver	CNV
1	1 1 1 0	1 1 1 0	3186	3	3186.93	3050	136	0	0.519013	0.289554	0.191433	PIK3CA(H1047R), ARID1A (R1276X)	der(1:16), 5q-*(3 loci)
2	1 1 0 0	1 1 0 0	112	2	106.712	112	0	0	0.627519	0.372481	0
3	1 0 0 0	a	71	1	71.1391	69	2
4	0 1 0 0	b	141	1	145.287	138	3	0.0773378	0.717067	0.205595	0
5	0 0 1 0	c	159	1	158.931	158	1	0.13771	0.592144	0.270145	0
6	0 0 0 1	zeros	0	1	2.87885e-20	0	0

## Sheet: ExD_Fig. 8d_TMA154_Newick
(((b:15.50000000,c:9.00000000)1.0000:299.50000000,a:230.00000000):1298.00000000,zeros:0);

## Sheet: ExD_Fig. 8d_TMA154_tree_constru
df.id	df.profile	df.label	df.edge_length	df.mut_count	df.expected_edge_length	SNV number	indel number	SBS1 contribution	SBS5/40 contribution	SBS2 contribution	SBS13 contribution	driver	CNV
1	1 1 1 0	1 1 1 0	1276	3	1276.73	1204	72	0.0716451	0.928355	0	0	CTCF (I95fs), GATA3 (X308_Splice), PIK3CA (N345K)	der(1;16)
2	1 1 0 0	1 1 0 0	301	2	301.499	287	14	0.0776472	0.922353	0	0
3	1 0 0 0	1b	25	1	24.1792	24	1
4	0 1 0 0	1c	15	1	14.5928	14	1
5	0 0 1 0	1a	233	1	233	223	10	0.091512	0.82276	0.0857276	0
6	0 0 0 1	zeros	0	1	4.76238e-18	0	0

## Sheet: ExD_Fig. 8f
sample	KU779_7a	KU779_7b	KU779_7c	KU779_7d	KU779_7e	TMA154_a	TMA154_b	TMA154_c	KU539_5	KU539_3	KU539_1	KU539_2	KU539_4	KU539_6	KU539_12	KU539_8	KU539_10	KU539_11	KU539_9	TMA118	TMA135	TMA149_a	TMA149_b	TMA149_c	TMA141_b	TMA141_a	TMA141_b	KU779_4	KU779_3	KU779_8	KU779_9	KU779_13	KU779_15	TMA114_a	TMA114_c	TMA114_b	TMA125_a	TMA125_b	TMA125_c	TMA146	KU957_1	KU957_2	KU957_3	KU957_5	KU957_6	KU957_4	KU957_7	KU779_12	KU873_3
Sequencing	WGS	WGS	WGS	WGS	WGS	WGS	WGS	WGS	WGS	WGS	WGS	WGS	WGS	WGS	WGS	WGS	WGS	WGS	WGS	target	target	WGS	WGS	WGS	WGS	WGS	WGS	WGS	WGS	WGS	WGS	WGS	WGS	WGS	WGS	WGS	WGS	WGS	WGS	target	WGS	WGS	WGS	WGS	WGS	WGS	WGS	WGS	WGS
Case	KU779	KU779	KU779	KU779	KU779	TMA154	TMA154	TMA154	KU539	KU539	KU539	KU539	KU539	KU539	KU539	KU539	KU539	KU539	KU539	TMA118	TMA135	TMA149	TMA149	TMA149	TMA141	TMA141	TMA141	KU779	KU779	KU779	KU779	KU779	KU779	TMA114	TMA114	TMA114	TMA125	TMA125	TMA125	TMA146	KU957	KU957	KU957	KU957	KU957	KU957	KU957	KU779	KU873
Clone	KU779_a	KU779_a	KU779_a	KU779_a	KU779_a	TMA154	TMA154	TMA154	KU539_a	KU539_a	KU539_a	KU539_a	KU539_a	KU539_a	KU539_b	KU539_b	KU539_b	KU539_b	KU539_b	None	None	TMA149	TMA149	TMA149	TMA141	TMA141	TMA141	KU779_a	KU779_a	KU779_a	KU779_a	KU779_a	KU779_a	TMA114	TMA114	TMA114	TMA125	TMA125	TMA125	None	KU957	KU957	KU957	KU957	KU957	KU957	KU957	KU779_b	KU873
Histology	DCIS	DCIS	DCIS	DCIS	DCIS	IDC	IDC	IDC	DCIS	proliferative with atypia	proliferative with atypia	proliferative with atypia	IDC	proliferative with atypia	DCIS	proliferative with atypia	IDC	IDC	DCIS	IDC	IDC	IDC	IDC	IDC	DCIS	DCIS	DCIS	proliferative with atypia	proliferative with atypia	proliferative with atypia	proliferative with atypia	proliferative with atypia	DCIS	IDC	IDC	IDC	DCIS	IDC	IDC	IDC	DCIS	DCIS	DCIS	IDC	DCIS	proliferative with atypia	proliferative with atypia	LCIS	DCIS
Menopausal status	pre	pre	pre	pre	pre	post	post	post	pre	pre	pre	pre	pre	pre	pre	pre	pre	pre	pre	post	pre	post	post	post	post	post	post	pre	pre	pre	pre	pre	pre	post	post	post	post	post	post	pre	pre	pre	pre	pre	pre	pre	pre	pre	pre
Mutations
PIK3CA	nonsynonymous SNV	nonsynonymous SNV	nonsynonymous SNV	nonsynonymous SNV	nonsynonymous SNV	nonsynonymous SNV	nonsynonymous SNV	nonsynonymous SNV	nonsynonymous SNV	nonsynonymous SNV					nonsynonymous SNV	nonsynonymous SNV	nonsynonymous SNV	Multiple		nonsynonymous SNV	nonsynonymous SNV	nonsynonymous SNV	nonsynonymous SNV	nonsynonymous SNV	nonsynonymous SNV	Multiple	Multiple	nonsynonymous SNV	nonsynonymous SNV	nonsynonymous SNV	Multiple	nonsynonymous SNV	nonsynonymous SNV	Multiple	Multiple	nonsynonymous SNV	nonsynonymous SNV	nonsynonymous SNV	nonsynonymous SNV	nonsynonymous SNV
GATA3	splicing	splicing	splicing	splicing	splicing	splicing	splicing	splicing	splicing	splicing	splicing	splicing	splicing	splicing					frameshift deletion																						splicing	splicing	splicing	splicing	splicing	splicing	splicing		frameshift deletion
CBFB									nonsynonymous SNV						stopgain	stopgain	stopgain	stopgain	stopgain	nonsynonymous SNV																					frameshift deletion	frameshift deletion	frameshift deletion	frameshift deletion	frameshift deletion	frameshift deletion	frameshift deletion		splicing
CDH1																																																frameshift insertion
PTEN																					frameshift deletion																												nonsynonymous SNV
RUNX1																												frameshift insertion
CTCF						frameshift deletion	frameshift deletion	frameshift deletion
ARID1A																						stopgain	stopgain	stopgain
AKT1															nonsynonymous SNV
ATRX															frameshift insertion
KMT2C																stopgain
NOTCH2																									stopgain
BRCA2
[truncated: 18 more columns]
