# Supplementary material for: Evolutionary histories of breast cancer and related clones
Source: Nature. 2023 Jul 26;620(7974):607–14. doi: 10.1038/s41586-023-06333-9 (PMC10432280; doi:10.1038/s41586-023-06333-9)
Supplement: Supplementary file 13 — Source Data Extended Data Fig. 9 [file 41586_2023_6333_MOESM13_ESM.xlsx]

## Sheet: ExD_Fig. 9a_KU1195_Newick
((((((((((((20:68.24166667,21:41.82196970)0.9950:51.48030303,19:70.18939394)1.0000:145.70000000,17:90.48106061)0.7160:19.53235931,16:44.68181818)0.3330:13.82023810,13:33.60800866)0.0760:5.39772727,(8:635.75497835,9:212.31168831)1.0000:151.81666667)0.0360:4.29772727,(4:453.76060606,(18:375.01904762,(1:751.46904762,10:426.61428571)0.4800:57.08333333)0.3360:24.62510823)0.0130:8.41071429)0.1950:5.815…

## Sheet: ExD_Fig. 9a_KU1195_tree_constru
df.id	df.profile	df.label	df.edge_length	df.mut_count	df.expected_edge_length	SNV number	indel number	SBS1 contribution	SBS5/40 contribution	SBS2 contribution	SBS13 contribution	driver	CNV	sample	pyclone_max.cellular.prevalence	pyclone_snv.num	total.snv.num.clonal	1y.clone	1y.clone.diameter	13y.clone	13y.clone.diameter	tissue.slice
1	1 1 1 1 1 1 1 1 1 1 1 1 1 1 1 1 1 1 1 1 1 1 1 1 1 0	1 1 1 1 1 1 1 1 1 1 1 1 1 1 1 1 1 1 1 1 1 1 1 1 1 0	5	25	5.00025	2	3										2	FALSE		FALSE
2	1 1 1 1 1 1 1 1 1 1 1 1 1 1 1 1 1 1 1 1 0 0 0 0 0 0	1 1 1 1 1 1 1 1 1 1 1 1 1 1 1 1 1 1 1 1 0 0 0 0 0 0	3	20	2.95691	3	0										5	FALSE		FALSE
3	1 1 1 1 1 1 1 1 1 1 1 1 1 1 1 0 0 0 0 0 0 0 0 0 0 0	1 1 1 1 1 1 1 1 1 1 1 1 1 1 1 0 0 0 0 0 0 0 0 0 0 0	3	15	2.6903	3	0										8	FALSE		FALSE
4	1 1 1 1 1 1 1 1 1 1 1 1 1 0 0 0 0 0 0 0 0 0 0 0 0 0	1 1 1 1 1 1 1 1 1 1 1 1 1 0 0 0 0 0 0 0 0 0 0 0 0 0	14	13	14.8778	13	1										21	TRUE	40	FALSE		A_B_C
5	1 1 1 1 1 1 1 1 1 1 1 1 0 0 0 0 0 0 0 0 0 0 0 0 0 0	1 1 1 1 1 1 1 1 1 1 1 1 0 0 0 0 0 0 0 0 0 0 0 0 0 0	9	12	8.43172	8	1										29	FALSE		FALSE
6	1 1 1 1 1 1 1 1 0 0 0 0 0 0 0 0 0 0 0 0 0 0 0 0 0 0	1 1 1 1 1 1 1 1 0 0 0 0 0 0 0 0 0 0 0 0 0 0 0 0 0 0	0	8	1.32289e-25	0	0											FALSE		FALSE
7	1 1 1 1 1 1 0 0 0 0 0 0 0 0 0 0 0 0 0 0 0 0 0 0 0 0	1 1 1 1 1 1 0 0 0 0 0 0 0 0 0 0 0 0 0 0 0 0 0 0 0 0	4	6	3.99398	4	0										33	FALSE		FALSE
8	1 1 1 1 1 0 0 0 0 0 0 0 0 0 0 0 0 0 0 0 0 0 0 0 0 0	1 1 1 1 1 0 0 0 0 0 0 0 0 0 0 0 0 0 0 0 0 0 0 0 0 0	2	5	2.03421	2	0										35	FALSE		FALSE
9	1 1 1 1 0 0 0 0 0 0 0 0 0 0 0 0 0 0 0 0 0 0 0 0 0 0	1 1 1 1 0 0 0 0 0 0 0 0 0 0 0 0 0 0 0 0 0 0 0 0 0 0	3	4	2.82553	3	0										38	FALSE		FALSE
10	1 1 1 0 0 0 0 0 0 0 0 0 0 0 0 0 0 0 0 0 0 0 0 0 0 0	1 1 1 0 0 0 0 0 0 0 0 0 0 0 0 0 0 0 0 0 0 0 0 0 0 0	110	3	108.635	103	7	0.145216	0.854784	0	0						141	FALSE		FALSE
11	1 1 0 0 0 0 0 0 0 0 0 0 0 0 0 0 0 0 0 0 0 0 0 0 0 0	1 1 0 0 0 0 0 0 0 0 0 0 0 0 0 0 0 0 0 0 0 0 0 0 0 0	59	2	60.2071	53	6										194	FALSE		FALSE
12	1 0 0 0 0 0 0 0 0 0 0 0 0 0 0 0 0 0 0 0 0 0 0 0 0 0	20	39	1	38.7455	39	0							20	0.6436	39	233	FALSE		FALSE		C
13	0 1 0 0 0 0 0 0 0 0 0 0 0 0 0 0 0 0 0 0 0 0 0 0 0 0	21	11	1	11.647	10	1							21	0.5895	10	204	FALSE		FALSE		C
14	0 0 1 0 0 0 0 0 0 0 0 0 0 0 0 0 0 0 0 0 0 0 0 0 0 0	19	36	1	36.7975	35	1							19	0.7085	35	176	FALSE		FALSE		C
15	0 0 0 1 0 0 0 0 0 0 0 0 0 0 0 0 0 0 0 0 0 0 0 0 0 0	17	64	1	63.9947	62	2							17	0.6779	62	100	FALSE		FALSE		C
16	0 0 0 0 1 0 0 0 0 0 0 0 0 0 0 0 0 0 0 0 0 0 0 0 0 0	16	17	1	16.9363	16	1							16	0.6554	16	51	FALSE		FALSE		C
17	0 0 0 0 0 1 0 0 0 0 0 0 0 0 0 0 0 0 0 0 0 0 0 0 0 0	13	11	1	10.7583	11	0							13	0.6023	11	44	FALSE		FALSE		B
18	0 0 0 0 0 0 1 1 0 0 0 0 0 0 0 0 0 0 0 0 0 0 0 0 0 0	0 0 0 0 0 0 1 1 0 0 0 0 0 0 0 0 0 0 0 0 0 0 0 0 0 0	59	2	60.1138	58	1										87	FALSE		FALSE
19	0 0 0 0 0 0 1 0 0 0 0 0 0 0 0 0 0 0 0 0 0 0 0 0 0 0	8	671	1	669.743	616	55	0.283859	0.716141	0	0		1q+	8	0.6743	616	703	FALSE		TRUE	3.00333	B
20	0 0 0 0 0 0 0 1 0 0 0 0 0 0 0 0 0 0 0 0 0 0 0 0 0 0	9	181	1	180.419	172	9	0.209454	0.790546	0	0			9	0.6957	172	259	FALSE		TRUE	2.95015	B
21	0 0 0 0 0 0 0 0 1 1 1 1 0 0 0 0 0 0 0 0 0 0 0 0 0 0	0 0 0 0 0 0 0 0 1 1 1 1 0 0 0 0 0 0 0 0 0 0 0 0 0 0	0	4	3.83947e-38	0	0											FALSE		FALSE
22	0 0 0 0 0 0 0 0 1 0 0 0 0 0 0 0 0 0 0 0 0 0 0 0 0 0	4	431	1	430.62	405	26	0.127507	0.872493	0	0			4	0.8361	405	434	FALSE		TRUE	3.02943	A
23	0 0 0 0 0 0 0 0 0 1 1 1 0 0 0 0 0 0 0 0 0 0 0 0 0 0	0 0 0 0 0 0 0 0 0 1 1 1 0 0 0 0 0 0 0 0 0 0 0 0 0 0	0	3	0.184584	0	0											FALSE		FALSE
24	0 0 0 0 0 0 0 0 0 1 0 0 0 0 0 0 0 0 0 0 0 0 0 0 0 0	18	340	1	340.005	323	17	0.114596	0.885404	0	0			18	0.8598	323	352	FALSE		TRUE	0.5	C
25	0 0 0 0 0 0 0 0 0 0 1 1 0 0 0 0 0 0 0 0 0 0 0 0 0 0	0 0 0 0 0 0 0 0 0 0 1 1 0 0 0 0 0 0 0 0 0 0 0 0 0 0	0	2	5.81288e-14	0	0											FALSE		FALSE
26	0 0 0 0 0 0 0 0 0 0 1 0 0 0 0 0 0 0 0 0 0 0 0 0 0 0	1	759	1	758.693	703	56	0.0472313	0.952769	0	0			1	0.9949	703	732	FALSE		TRUE	10	A
27	0 0 0 0 0 0 0 0 0 0 0 1 0 0 0 0 0 0 0 0 0 0 0 0 0 0	10	420	1	419.65	393	27	0.151542	0.848458	0	0			10	0.9584	393	422	FALSE		TRUE	3.33906	B
28	0 0 0 0 0 0 0 0 0 0 0 0 1 0 0 0 0 0 0 0 0 0 0 0 0 0	12	150	1	149.712	136	14	0.0949745	0.867202	0.0378233	0			12	0.9844	136	157	FALSE		FALSE		B
29	0 0 0 0 0 0 0 0 0 0 0 0 0 1 1 0 0 0 0 0 0 0 0 0 0 0	0 0 0 0 0 0 0 0 0 0 0 0 0 1 1 0 0 0 0 0 0 0 0 0 0 0	50	2	49.8092	47	3										55	TRUE	10	FALSE		A
30	0 0 0 0 0 0 0 0 0 0 0 0 0 1 0 0 0 0 0 0 0 0 0 0 0 0	5	529	1	528.968	492	37	0.107437	0.892563	0	0			5	0.9618	492	547	FALSE		TRUE	3.36547	A
31	0 0 0 0 0 0 0 0 0 0 0 0 0 0 1 0 0 0 0 0 0 0 0 0 0 0	6	339	1	339.543	314	25	0.128255	0.871745	0	0			6	0.9879	314	369	FALSE		TRUE	3.78015	A
32	0 0 0 0 0 0 0 0 0 0 0 0 0 0 0 1 1 1 1 1 0 0 0 0 0 0	0 0 0 0 0 0 0 0 0 0 0 0 0 0 0 1 1 1 1 1 0 0 0 0 0 0	0	5	7.22373e-16	0	0											FALSE		FALSE
33	0 0 0 0 0 0 0 0 0 0 0 0 0 0 0 1 0 0 0 0 0 0 0 0 0 0	11	690	1	690.293	653	37	0.0936739	0.906326	0	0			11	0.9914	653	658	TRUE	3.08885	TRUE	3.08885	B
34	0 0 0 0 0 0 0 0 0 0 0 0 0 0 0 0 1 1 1 1 0 0 0 0 0 0	0 0 0 0 0 0 0 0 0 0 0 0 0 0 0 0 1 1 1 1 0 0 0 0 0 0	7	4	6.85826	6	1										11	FALSE		FALSE
35	0 0 0 0 0 0 0 0 0 0 0 0 0 0 0 0 1 0 0 0 0 0 0 0 0 0	7	576	1	576.028	525	51	0.122654	0.877346	0	0			7	0.9953	525	536	TRUE	3.5659	TRUE	3.5659	A
36	0 0 0 0 0 0 0 0 0 0 0 0 0 0 0 0 0 1 1 1 0 0 0 0 0 0	0 0 0 0 0 0 0 0 0 0 0 0 0 0 0 0 0 1 1 1 0 0 0 0 0 0	9	3	9.28761	8	1										19	FALSE		FALSE
37	0 0 0 0 0 0 0 0 0 0 0 0 0 0 0 0 0 1 0 0 0 0 0 0 0 0	3	370	1	370	348	22	0.221408	0.778592	0	0			3	0.8526	348	367	TRUE	2.43133	TRUE	2.43133	A
38	0 0 0 0 0 0 0 0 0 0 0 0 0 0 0 0 0 0 1 1 0 0 0 0 0 0	0 0 0 0 0 0 0 0 0 0 0 0 0 0 0 0 0 0 1 1 0 0 0 0 0 0	791	2	791.136	730	61	0.119743	0.880257	0	0	MAP3K1(Q1406fs, Q700X)					749	TRUE	10	TRUE	10	B
39	0 0 0 0 0 0 0 0 0 0 0 0 0 0 0 0 0 0 1 0 0 0 0 0 0 0	14	278	1	277.844	264	14	0.109776	0.890224	0	0			14	0.975	264	1013	FALSE		FALSE		B
40	0 0 0 0 0 0 0 0 0 0 0 0 0 0 0 0 0 0 0 1 0 0 0 0 0 0	15	332	1	331.813	305	27	0.136067	0.863933	0	0			15	0.9654	305	1054	FALSE		FALSE		B
41	0 0 0 0 0 0 0 0 0 0 0 0 0 0 0 0 0 0 0 0 1 1 1 1 1 0	0 0 0 0 0 0 0 0 0 0 0 0 0 0 0 0 0 0 0 0 1 1 1 1 1 0	0	5	9.61506e-49	0	0											FALSE		FALSE
42	0 0 0 0 0 0 0 0 0 0 0 0 0 0 0 0 0 0 0 0 1 1 0 0 0 0	0 0 0 0 0 0 0 0 0 0 0 0 0 0 0 0 0 0 0 0 1 1 0 0 0 0	0	2	1.68181e-07	0	0											FALSE		FALSE
43	0 0 0 0 0 0 0 0 0 0 0 0 0 0 0 0 0 0 0 0 1 0 0 0 0 0	2	688	1	688.375	631	57	0.107172	0.892828	0	0			2	0.8129	631	633	TRUE	2.75139	TRUE	2.75139	A
44	0 0 0 0 0 0 0 0 0 0 0 0 0 0 0 0 0 0 0 0 0 1 0 0 0 0	22	357	1	356.996	336	21	0.122668	0.877332	0	0	PIK3CA(E542K)		22	0.9935	336	338	TRUE	7	TRUE	7	C
45	0 0 0 0 0 0 0 0 0 0 0 0 0 0 0 0 0 0 0 0 0 0 1 1 1 0	0 0 0 0 0 0 0 0 0 0 0 0 0 0 0 0 0 0 0 0 0 0 1 1 1 0	8	3	7.83621	7	1										9	FALSE		FALSE
46	0 0 0 0 0 0 0 0 0 0 0 0 0 0 0 0 0 0 0 0 0 0 1 0 0 0	23	95	1	94.9996	85	10							23	0.966	85	94	TRUE	4.0016	FALSE		C
47	0 0 0 0 0 0 0 0 0 0 0 0 0 0 0 0 0 0 0 0 0 0 0 1 1 0	0 0 0 0 0 0 0 0 0 0 0 0 0 0 0 0 0 0 0 0 0 0 0 1 1 0	37	2	37.0633	36	1										45	TRUE	8	FALSE		C
48	0 0 0 0 0 0 0 0 0 0 0 0 0 0 0 0 0 0 0 0 0 0 0 1 0 0	24	229	1	229.138	218	11	0.147413	0.852587	0	0			24	0.7537	218	263	FALSE		TRUE	2.66774	C
49	0 0 0 0 0 0 0 0 0 0 0 0 0 0 0 0 0 0 0 0 0 0 0 0 1 0	25	414	1	414.34	388	26	0.103397	0.896603	0	0			25	0.8665	388	433	FALSE		TRUE	3.995	C
50	0 0 0 0 0 0 0 0 0 0 0 0 0 0 0 0 0 0 0 0 0 0 0 0 0 1	zeros	0	1	3.0961e-14	0	0											FALSE		FALSE

## Sheet: ExD_Fig. 9b_KU1215_Newick
((((((((((22:416.05000000,23:235.86666667)1.0000:102.08333333,16:345.85000000)1.0000:89.13333333,28:474.13333333)1.0000:817.65000000,29:1508.30000000)0.6480:121.41904762,(3:712.40000000,10:898.20000000)0.1250:108.64761905)0.0510:21.58333333,5:268.65238095)0.0640:16.01904762,(((18:197.51666667,19:143.20952381)1.0000:871.72619048,6:1013.61428571)0.7610:48.06666667,(14:774.89047619,(9:951.52380952,1…

## Sheet: ExD_Fig. 9b_KU1215_tree_constru
df.id	df.profile	df.label	df.edge_length	df.mut_count	df.expected_edge_length	SNV number	indel number	SBS1 contribution	SBS5/40 contribution	SBS2 contribution	SBS13 contribution	driver	CNV	sample	pyclone_max.cellular.prevalence	pyclone_snv.num	total.snv.num.clonal	1y.clone	1y.clone.diameter	13y.clone	13y.clone.diameter	tissue.slice
1	1 1 1 1 1 1 1 1 1 1 1 1 1 1 1 1 1 1 1 1 1 1 1 1 1 1 1 1 1 0	1 1 1 1 1 1 1 1 1 1 1 1 1 1 1 1 1 1 1 1 1 1 1 1 1 1 1 1 1 0	2	29	1.99995	0	0											FALSE		FALSE
2	1 1 1 1 1 1 1 1 1 1 1 1 1 1 1 1 1 1 1 1 1 1 0 0 0 0 0 0 0 0	1 1 1 1 1 1 1 1 1 1 1 1 1 1 1 1 1 1 1 1 1 1 0 0 0 0 0 0 0 0	1	22	1.00005	0	0											FALSE		FALSE
3	1 1 1 1 1 1 1 1 1 1 1 1 1 1 0 0 0 0 0 0 0 0 0 0 0 0 0 0 0 0	1 1 1 1 1 1 1 1 1 1 1 1 1 1 0 0 0 0 0 0 0 0 0 0 0 0 0 0 0 0	0	14	5.05318e-45	0	0											FALSE		FALSE
4	1 1 1 1 1 1 1 1 0 0 0 0 0 0 0 0 0 0 0 0 0 0 0 0 0 0 0 0 0 0	1 1 1 1 1 1 1 1 0 0 0 0 0 0 0 0 0 0 0 0 0 0 0 0 0 0 0 0 0 0	0	8	4.47456e-76	0	0											FALSE		FALSE
5	1 1 1 1 1 1 1 0 0 0 0 0 0 0 0 0 0 0 0 0 0 0 0 0 0 0 0 0 0 0	1 1 1 1 1 1 1 0 0 0 0 0 0 0 0 0 0 0 0 0 0 0 0 0 0 0 0 0 0 0	0	7	6.70627e-49	0	0											FALSE		FALSE
6	1 1 1 1 1 0 0 0 0 0 0 0 0 0 0 0 0 0 0 0 0 0 0 0 0 0 0 0 0 0	1 1 1 1 1 0 0 0 0 0 0 0 0 0 0 0 0 0 0 0 0 0 0 0 0 0 0 0 0 0	24	5	23.9882	21	3										21	cancer-related		FALSE
7	1 1 1 1 0 0 0 0 0 0 0 0 0 0 0 0 0 0 0 0 0 0 0 0 0 0 0 0 0 0	1 1 1 1 0 0 0 0 0 0 0 0 0 0 0 0 0 0 0 0 0 0 0 0 0 0 0 0 0 0	861	4	859.366	796	65	0.0896495	0.910351	0	0	CDH1(Q519fs)	der(1;16)				817	FALSE		cancer-related
8	1 1 1 0 0 0 0 0 0 0 0 0 0 0 0 0 0 0 0 0 0 0 0 0 0 0 0 0 0 0	1 1 1 0 0 0 0 0 0 0 0 0 0 0 0 0 0 0 0 0 0 0 0 0 0 0 0 0 0 0	77	3	78.6448	65	12										882	FALSE		FALSE
9	1 1 0 0 0 0 0 0 0 0 0 0 0 0 0 0 0 0 0 0 0 0 0 0 0 0 0 0 0 0	1 1 0 0 0 0 0 0 0 0 0 0 0 0 0 0 0 0 0 0 0 0 0 0 0 0 0 0 0 0	71	2	71.4713	67	4										949	FALSE		FALSE
10	1 0 0 0 0 0 0 0 0 0 0 0 0 0 0 0 0 0 0 0 0 0 0 0 0 0 0 0 0 0	22	358	1	357.994	324	34	0.0933656	0.869436	0.0371984	0			22	0.711	324	1273	FALSE		FALSE		B
11	0 1 0 0 0 0 0 0 0 0 0 0 0 0 0 0 0 0 0 0 0 0 0 0 0 0 0 0 0 0	23	200	1	199.533	188	12	0.116276	0.805333	0.0783912	0			23	0.833	188	1137	FALSE		FALSE		B
12	0 0 1 0 0 0 0 0 0 0 0 0 0 0 0 0 0 0 0 0 0 0 0 0 0 0 0 0 0 0	16	314	1	314.001	299	15	0.130286	0.82505	0.0446647	0			16	0.9797	299	1181	FALSE		FALSE		B
13	0 0 0 1 0 0 0 0 0 0 0 0 0 0 0 0 0 0 0 0 0 0 0 0 0 0 0 0 0 0	28	381	1	381.002	355	26	0.131523	0.777312	0.0911651	0			28	0.8621	355	1172	FALSE		FALSE		B
14	0 0 0 0 1 0 0 0 0 0 0 0 0 0 0 0 0 0 0 0 0 0 0 0 0 0 0 0 0 0	29	1393	1	1393.17	1295	98	0.0994414	0.900559	0	0	GATA3(X308_Splice)	1q+, 2q-*	29	0.9593	1295	1316	FALSE		FALSE		B
15	0 0 0 0 0 1 1 0 0 0 0 0 0 0 0 0 0 0 0 0 0 0 0 0 0 0 0 0 0 0	0 0 0 0 0 1 1 0 0 0 0 0 0 0 0 0 0 0 0 0 0 0 0 0 0 0 0 0 0 0	0	2	2.97797e-26	0	0											FALSE		FALSE
16	0 0 0 0 0 1 0 0 0 0 0 0 0 0 0 0 0 0 0 0 0 0 0 0 0 0 0 0 0 0	3	533	1	533	504	29	0.119232	0.880768	0	0			3	0.9984	504	504	TRUE	4.08347	TRUE	4.08347	A
17	0 0 0 0 0 0 1 0 0 0 0 0 0 0 0 0 0 0 0 0 0 0 0 0 0 0 0 0 0 0	10	876	1	876	826	50	0.0910067	0.908993	0	0			10	0.8478	826	826	TRUE	4.28337	TRUE	4.28337	B
18	0 0 0 0 0 0 0 1 0 0 0 0 0 0 0 0 0 0 0 0 0 0 0 0 0 0 0 0 0 0	5	209	1	209.005	195	14	0.129598	0.870402	0	0	PIK3R1(I672fs)		5	0.8138	195	195	TRUE	2.79326	FALSE		A
19	0 0 0 0 0 0 0 0 1 1 1 1 1 1 0 0 0 0 0 0 0 0 0 0 0 0 0 0 0 0	0 0 0 0 0 0 0 0 1 1 1 1 1 1 0 0 0 0 0 0 0 0 0 0 0 0 0 0 0 0	0	6	3.99116e-41	0	0											FALSE		FALSE
20	0 0 0 0 0 0 0 0 1 1 1 0 0 0 0 0 0 0 0 0 0 0 0 0 0 0 0 0 0 0	0 0 0 0 0 0 0 0 1 1 1 0 0 0 0 0 0 0 0 0 0 0 0 0 0 0 0 0 0 0	8	3	7.86738	7	1										7	FALSE		FALSE
21	0 0 0 0 0 0 0 0 1 1 0 0 0 0 0 0 0 0 0 0 0 0 0 0 0 0 0 0 0 0	0 0 0 0 0 0 0 0 1 1 0 0 0 0 0 0 0 0 0 0 0 0 0 0 0 0 0 0 0 0	688	2	688.672	640	48	0.129905	0.870095	0	0						647	TRUE	3.87025	TRUE	3.87025	B
22	0 0 0 0 0 0 0 0 1 0 0 0 0 0 0 0 0 0 0 0 0 0 0 0 0 0 0 0 0 0	18	342	1	342.43	315	27	0.0810023	0.918998	0	0			18	0.7924	315	962	FALSE		FALSE		B
23	0 0 0 0 0 0 0 0 0 1 0 0 0 0 0 0 0 0 0 0 0 0 0 0 0 0 0 0 0 0	19	110	1	109.07	101	9	0.0774281	0.922572	0	0			19	0.7557	101	748	FALSE		FALSE		B
24	0 0 0 0 0 0 0 0 0 0 1 0 0 0 0 0 0 0 0 0 0 0 0 0 0 0 0 0 0 0	6	955	1	955.054	894	61	0.100196	0.857048	0.0427557	0	PIK3CA(H1047R)		6	0.9665	894	901	TRUE	3.84243	TRUE	3.84243	A
25	0 0 0 0 0 0 0 0 0 0 0 1 1 1 0 0 0 0 0 0 0 0 0 0 0 0 0 0 0 0	0 0 0 0 0 0 0 0 0 0 0 1 1 1 0 0 0 0 0 0 0 0 0 0 0 0 0 0 0 0	16	3	16.0072	14	2										14	FALSE		FALSE
26	0 0 0 0 0 0 0 0 0 0 0 1 0 0 0 0 0 0 0 0 0 0 0 0 0 0 0 0 0 0	14	720	1	719.839	670	50	0.133136	0.866864	0	0			14	0.8393	670	684	TRUE	2.02473	TRUE	2.02473	B
27	0 0 0 0 0 0 0 0 0 0 0 0 1 1 0 0 0 0 0 0 0 0 0 0 0 0 0 0 0 0	0 0 0 0 0 0 0 0 0 0 0 0 1 1 0 0 0 0 0 0 0 0 0 0 0 0 0 0 0 0	12	2	12.8089	8	4										22	TRUE	18	FALSE		B
28	0 0 0 0 0 0 0 0 0 0 0 0 1 0 0 0 0 0 0 0 0 0 0 0 0 0 0 0 0 0	9	914	1	913.185	848	66	0.0857348	0.914265	0	0	GATA3(X308_Splice)		9	0.9996	848	870	FALSE		TRUE	5.20691	B
29	0 0 0 0 0 0 0 0 0 0 0 0 0 1 0 0 0 0 0 0 0 0 0 0 0 0 0 0 0 0	11	574	1	573.999	528	46	0.168307	0.831693	0	0			11	0.8097	528	550	FALSE		TRUE	10	B
30	0 0 0 0 0 0 0 0 0 0 0 0 0 0 1 1 1 1 1 1 1 1 0 0 0 0 0 0 0 0	0 0 0 0 0 0 0 0 0 0 0 0 0 0 1 1 1 1 1 1 1 1 0 0 0 0 0 0 0 0	0	8	1.1335e-23	0	0											FALSE		FALSE
31	0 0 0 0 0 0 0 0 0 0 0 0 0 0 1 0 0 0 0 0 0 0 0 0 0 0 0 0 0 0	2	315	1	315.02	299	16	0.158407	0.841593	0	0			2	0.8642	299	299	TRUE	7.40854	TRUE	7.40854	A
32	0 0 0 0 0 0 0 0 0 0 0 0 0 0 0 1 1 1 1 1 1 1 0 0 0 0 0 0 0 0	0 0 0 0 0 0 0 0 0 0 0 0 0 0 0 1 1 1 1 1 1 1 0 0 0 0 0 0 0 0	7	7	7.00012	6	1										6	FALSE		FALSE
33	0 0 0 0 0 0 0 0 0 0 0 0 0 0 0 1 1 0 0 0 0 0 0 0 0 0 0 0 0 0	0 0 0 0 0 0 0 0 0 0 0 0 0 0 0 1 1 0 0 0 0 0 0 0 0 0 0 0 0 0	5	2	4.83467	5	0										11	FALSE		FALSE
34	0 0 0 0 0 0 0 0 0 0 0 0 0 0 0 1 0 0 0 0 0 0 0 0 0 0 0 0 0 0	1	185	1	185.383	168	17	0.126689	0.873311	0	0			1	0.8309	168	179	TRUE	7.61253	FALSE		A
35	0 0 0 0 0 0 0 0 0 0 0 0 0 0 0 0 1 0 0 0 0 0 0 0 0 0 0 0 0 0	13	568	1	568.167	542	26	0.143224	0.856776	0	0			13	0.8225	542	553	TRUE	7.72411	TRUE	7.72411	B
36	0 0 0 0 0 0 0 0 0 0 0 0 0 0 0 0 0 1 1 1 1 1 0 0 0 0 0 0 0 0	0 0 0 0 0 0 0 0 0 0 0 0 0 0 0 0 0 1 1 1 1 1 0 0 0 0 0 0 0 0	0	5	3.88078e-23	0	0											FALSE		FALSE
37	0 0 0 0 0 0 0 0 0 0 0 0 0 0 0 0 0 1 0 0 0 0 0 0 0 0 0 0 0 0	4	770	1	769.781	712	58	0.130812	0.869188	0	0			4	0.9972	712	718	TRUE	4.24241	TRUE	4.24241	A
38	0 0 0 0 0 0 0 0 0 0 0 0 0 0 0 0 0 0 1 1 1 1 0 0 0 0 0 0 0 0	0 0 0 0 0 0 0 0 0 0 0 0 0 0 0 0 0 0 1 1 1 1 0 0 0 0 0 0 0 0	11	4	11	9	2										15	FALSE		FALSE
39	0 0 0 0 0 0 0 0 0 0 0 0 0 0 0 0 0 0 1 1 0 0 0 0 0 0 0 0 0 0	0 0 0 0 0 0 0 0 0 0 0 0 0 0 0 0 0 0 1 1 0 0 0 0 0 0 0 0 0 0	20	2	20.2845	18	2										33	TRUE	10	FALSE		A
40	0 0 0 0 0 0 0 0 0 0 0 0 0 0 0 0 0 0 1 0 0 0 0 0 0 0 0 0 0 0	7	990	1	989.964	915	75	0.101662	0.898338	0	0	PIK3CA(H1047R)		7	0.978	915	948	FALSE		TRUE	2.30085	A
41	0 0 0 0 0 0 0 0 0 0 0 0 0 0 0 0 0 0 0 1 0 0 0 0 0 0 0 0 0 0	8	474	1	473.908	444	30	0.106214	0.893786	0	0			8	0.9912	444	477	FALSE		TRUE	2.31781	A
42	0 0 0 0 0 0 0 0 0 0 0 0 0 0 0 0 0 0 0 0 1 1 0 0 0 0 0 0 0 0	0 0 0 0 0 0 0 0 0 0 0 0 0 0 0 0 0 0 0 0 1 1 0 0 0 0 0 0 0 0	814	2	813.333	764	50	0.113019	0.886981	0	0						779	TRUE	2.30774	TRUE	2.30774	B
43	0 0 0 0 0 0 0 0 0 0 0 0 0 0 0 0 0 0 0 0 1 0 0 0 0 0 0 0 0 0	20	33	1	33.655	30	3							20	0.6266	30	809	FALSE		FALSE		B
44	0 0 0 0 0 0 0 0 0 0 0 0 0 0 0 0 0 0 0 0 0 1 0 0 0 0 0 0 0 0	21	23	1	23.0117	21	2							21	0.5371	21	800	FALSE		FALSE		B
45	0 0 0 0 0 0 0 0 0 0 0 0 0 0 0 0 0 0 0 0 0 0 1 1 1 1 1 1 1 0	0 0 0 0 0 0 0 0 0 0 0 0 0 0 0 0 0 0 0 0 0 0 1 1 1 1 1 1 1 0	1	7	0.896669	1	0										1	FALSE		FALSE
46	0 0 0 0 0 0 0 0 0 0 0 0 0 0 0 0 0 0 0 0 0 0 1 1 0 0 0 0 0 0	0 0 0 0 0 0 0 0 0 0 0 0 0 0 0 0 0 0 0 0 0 0 1 1 0 0 0 0 0 0	1	2	0.999641	1	0										2	FALSE		FALSE
47	0 0 0 0 0 0 0 0 0 0 0 0 0 0 0 0 0 0 0 0 0 0 1 0 0 0 0 0 0 0	12	992	1	991.478	928	64	0.11163	0.88837	0	0			12	0.7036	928	930	TRUE	7.75095	TRUE	7.75095	B
48	0 0 0 0 0 0 0 0 0 0 0 0 0 0 0 0 0 0 0 0 0 0 0 1 0 0 0 0 0 0	17	659	1	659	609	50	0.115179	0.884821	0	0			17	0.9989	609	611	TRUE	1.68415	TRUE	1.68415	B
49	0 0 0 0 0 0 0 0 0 0 0 0 0 0 0 0 0 0 0 0 0 0 0 0 1 1 1 1 1 0	0 0 0 0 0 0 0 0 0 0 0 0 0 0 0 0 0 0 0 0 0 0 0 0 1 1 1 1 1 0	4	5	4.10333	4	0										5	FALSE		FALSE
50	0 0 0 0 0 0 0 0 0 0 0 0 0 0 0 0 0 0 0 0 0 0 0 0 1 1 0 0 0 0	0 0 0 0 0 0 0 0 0 0 0 0 0 0 0 0 0 0 0 0 0 0 0 0 1 1 0 0 0 0	238	2	237.942	216	22	0.165061	0.834939	0	0						221	TRUE	10	FALSE		C
51	0 0 0 0 0 0 0 0 0 0 0 0 0 0 0 0 0 0 0 0 0 0 0 0 1 0 0 0 0 0	26	727	1	727.081	663	64	0.100862	0.899138	0	0	TP53(Q375X)		26	0.9927	663	884	FALSE		TRUE	4.36087	C
52	0 0 0 0 0 0 0 0 0 0 0 0 0 0 0 0 0 0 0 0 0 0 0 0 0 1 0 0 0 0	27	432	1	431.999	398	34	0.0852781	0.914722	0	0			27	0.9696	398	619	FALSE		TRUE	5.13198	C
53	0 0 0 0 0 0 0 0 0 0 0 0 0 0 0 0 0 0 0 0 0 0 0 0 0 0 1 1 1 0	0 0 0 0 0 0 0 0 0 0 0 0 0 0 0 0 0 0 0 0 0 0 0 0 0 0 1 1 1 0	6	3	5.93648	5	1										10	FALSE		FALSE
54	0 0 0 0 0 0 0 0 0 0 0 0 0 0 0 0 0 0 0 0 0 0 0 0 0 0 1 0 0 0	15	665	1	665	607	58	0.116285	0.883715	0	0			15	0.8489	607	617	TRUE	1.95071	TRUE	1.95071	B
55	0 0 0 0 0 0 0 0 0 0 0 0 0 0 0 0 0 0 0 0 0 0 0 0 0 0 0 1 1 0	0 0 0 0 0 0 0 0 0 0 0 0 0 0 0 0 0 0 0 0 0 0 0 0 0 0 0 1 1 0	12	2	11.9299	12	0										22	TRUE	2.325	FALSE		C
56	0 0 0 0 0 0 0 0 0 0 0 0 0 0 0 0 0 0 0 0 0 0 0 0 0 0 0 1 0 0	24	646	1	646.114	598	48	0.148894	0.851106	0	0			24	0.8642	598	620	FALSE		TRUE	1.4304	C
57	0 0 0 0 0 0 0 0 0 0 0 0 0 0 0 0 0 0 0 0 0 0 0 0 0 0 0 0 1 0	25	587	1	587.072	561	26	0.148442	0.851558	0	0			25	0.8645	561	583	FALSE		TRUE	1.45555	C
58	0 0 0 0 0 0 0 0 0 0 0 0 0 0 0 0 0 0 0 0 0 0 0 0 0 0 0 0 0 1	zeros	0	1	1.02726e-13	0	0											FALSE		FALSE

## Sheet: ExD_Fig. 9d
sample	case	median VAF	germline
KU1195-1	KU1195	0.3	BRCA2 positive
KU1195-10	KU1195	0.4	BRCA2 positive
KU1195-11	KU1195	0.291667	BRCA2 positive
KU1195-12	KU1195	0.352941	BRCA2 positive
KU1195-13	KU1195	0.208333	BRCA2 positive
KU1195-16	KU1195	0.178571	BRCA2 positive
KU1195-17	KU1195	0.192308	BRCA2 positive
KU1195-18	KU1195	0.228571	BRCA2 positive
KU1195-19	KU1195	0.169048	BRCA2 positive
KU1195-2	KU1195	0.241901	BRCA2 positive
KU1195-20	KU1195	0.205505	BRCA2 positive
KU1195-21	KU1195	0.193548	BRCA2 positive
KU1195-23	KU1195	0.196154	BRCA2 positive
KU1195-25	KU1195	0.272727	BRCA2 positive
KU1195-3	KU1195	0.236068	BRCA2 positive
KU1195-4	KU1195	0.304348	BRCA2 positive
KU1195-5	KU1195	0.307692	BRCA2 positive
KU1195-6	KU1195	0.333333	BRCA2 positive
KU1195-7	KU1195	0.347826	BRCA2 positive
KU1195-9	KU1195	0.175	BRCA2 positive
KU1206-10	KU1206	0.185185	none
KU1206-13	KU1206	0.25	none
KU1206-14	KU1206	0.4	none
KU1206-16	KU1206	0.285714	none
KU1206-17	KU1206	0.20639	none
KU1206-18	KU1206	0.189189	none
KU1206-19	KU1206	0.307692	none
KU1206-22	KU1206	0.170472	none
KU1206-23	KU1206	0.25	none
KU1206-24	KU1206	0.185185	none
KU1206-25	KU1206	0.175	none
KU1206-3	KU1206	0.166667	none
KU1206-4	KU1206	0.181818	none
KU1206-6	KU1206	0.25	none
KU1206-7	KU1206	0.26087	none
KU1215-1	KU1215	0.185185	none
KU1215-10	KU1215	0.285714	none
KU1215-11	KU1215	0.222222	none
KU1215-12	KU1215	0.270833	none
KU1215-13	KU1215	0.208333	none
KU1215-14	KU1215	0.23913	none
KU1215-15	KU1215	0.285714	none
KU1215-17	KU1215	0.387097	none
KU1215-18	KU1215	0.230769	none
KU1215-19	KU1215	0.181818	none
KU1215-2	KU1215	0.209302	none
KU1215-20	KU1215	0.325	none
KU1215-21	KU1215	0.285714	none
KU1215-24	KU1215	0.235294	none
KU1215-25	KU1215	0.230769	none
KU1215-27	KU1215	0.26087	none
KU1215-3	KU1215	0.2	none
KU1215-4	KU1215	0.337719	none
KU1215-8	KU1215	0.290995	none
