# Supplementary material for: Evolutionary histories of breast cancer and related clones
Source: Nature. 2023 Jul 26;620(7974):607–14. doi: 10.1038/s41586-023-06333-9 (PMC10432280; doi:10.1038/s41586-023-06333-9)
Supplement: Supplementary file 14 — Source Data Extended Data Fig. 10 [file 41586_2023_6333_MOESM14_ESM.xlsx]

## Sheet: ExD_Fig. 10c
PAM50	number of all cancer	number of der(1;16)(-) cancer	number of der(1;16)(+) cancer	number of IDC	number of der(1;16)(-) IDC	number of der(1;16)(+) IDC	number of ILC	number of der(1;16)(-) ILC	number of der(1;16)(+) ILC
LumA	323	220	103	188	144	44	97	44	53
LumB	116	108	8	96	88	8	5	5	0
HER2	47	45	2	43	41	2	3	3	0
Basal	102	102	0	88	88	0	2	2	0
Normal	22	16	6	9	9	0	12	6	6

## Sheet: ExD_Fig. 10d
morphology	number of all cancer	number of LumA cancer	number of der(1;16)(-) LumA cancer	number of der(1;16)(+) LumA cancer
IDC	424	188	144	44
ILC	119	97	44	53
Mixed.IDC.ILC	16	12	10	2
Other	51	26	22	4

## Sheet: ExD_Fig. 10e
der(1;16)	number of all cancer	number of LumA cancer	number of LumB cancer	number of HER2 cancer	number of Basal-like cancer	number of Normal-like cancer	number of all IDC	number of all ILC	number of LumA IDC	number of LumA ILC
negative	491	220	108	45	102	16	370	60	144	44
positive	119	103	8	2	0	6	54	59	44	53

## Sheet: ExD_Figs. 10f-h
Case_ID	der(1;16)	age	stage	vital_status	OS_event	OS_time_day	OS_time_month
TCGA-A1-A0SD	negative	59	Stage II	Alive	0	437	14.375
TCGA-A1-A0SE	positive	56	Stage I	Alive	0	1321	43.4539
TCGA-A1-A0SF	negative	54	Stage II	Alive	0	1463	48.125
TCGA-A1-A0SJ	negative	39	Stage III	Alive	0	416	13.6842
TCGA-A2-A04N	negative	66	Stage I	Alive	0	4354	143.224
TCGA-A2-A0CK	positive	60	Stage III	Alive	0	4159	136.809
TCGA-A2-A0CO	positive	85	Stage II	Dead	1	1468	48.2895
TCGA-A2-A0CR	negative	54	Stage II	Alive	0	3283	107.993
TCGA-A2-A0CS	negative	73	Stage IV	Dead	1	2348	77.2368
TCGA-A2-A0CV	negative	41	Stage II	Alive	0	3011	99.0461
TCGA-A2-A0D3	positive	42	Stage I	Alive	0	1873	61.6118
TCGA-A2-A0EN	positive	70	Stage II	Alive	0	4088	134.474
TCGA-A2-A0EP	negative	56	Stage I	Alive	0	3603	118.52
TCGA-A2-A0ES	negative	52	Stage II	Alive	0	2190	72.0395
TCGA-A2-A0EW	negative	53	Stage III	Dead	1	1884	61.9737
TCGA-A2-A0SU	negative	66	Stage II	Alive	0	1662	54.6711
TCGA-A2-A0SY	positive	62	Stage III	Alive	0	1347	44.3092
TCGA-A2-A0T4	positive	62	Stage II	Alive	0	624	20.5263
TCGA-A2-A0T5	positive	39	Stage II	Alive	0	531	17.4671
TCGA-A2-A0T7	negative	51	Stage II	Alive	0	631	20.7566
TCGA-A2-A0YC	positive	59	Stage II	Alive	0	990	32.5658
TCGA-A2-A0YF	negative	67	Stage I	Alive	0	1535	50.4934
TCGA-A2-A0YI	negative	62	Stage I	Alive	0	1505	49.5066
TCGA-A2-A0YL	positive	48	Stage III	Alive	0	1474	48.4868
TCGA-A2-A1FV	negative	74	Stage II	Alive	0	714	23.4868
TCGA-A2-A1FZ	negative	63	Stage II	Alive	0	683	22.4671
TCGA-A2-A1G0	negative	49	Stage II	Alive	0	616	20.2632
TCGA-A2-A259	negative	70	Stage I	Alive	0	1596	52.5
TCGA-A2-A25D	negative	89	Stage III	Alive	0	0	0
TCGA-A2-A3KC	negative	55	Stage II	Alive	0	1102	36.25
TCGA-A2-A3KD	positive	47	Stage III	Alive	0	1206	39.6711
TCGA-A2-A4S0	negative	77	Stage II	Alive	0	706	23.2237
TCGA-A2-A4S2	negative	62	Stage III	Alive	0	643	21.1513
TCGA-A7-A0DB	positive	56	Stage II	Alive	0	1007	33.125
TCGA-A7-A13G	positive	79	Stage II	Alive	0	718	23.6184
TCGA-A7-A13H	negative	61	Stage II	Alive	0	899	29.5724
TCGA-A7-A26E	positive	71	Stage III	Alive	0	954	31.3816
TCGA-A7-A26H	negative	72	Stage II	Alive	0	724	23.8158
TCGA-A7-A26J	negative	49	Stage II	Alive	0	627	20.625
TCGA-A7-A3IY	negative	71	Stage I	Alive	0	345	11.3487
TCGA-A7-A3IZ	positive	62	Stage II	Alive	0	322	10.5921
TCGA-A7-A3J0	negative	62	Stage II	Alive	0	313	10.2961
TCGA-A7-A3J1	positive	63	Stage I	Alive	0	343	11.2829
TCGA-A7-A3RF	negative	79	Stage II	Alive	0	408	13.4211
TCGA-A7-A425	negative	70	Stage III	Alive	0	447	14.7039
TCGA-A7-A426	positive	50	Stage III	Alive	0	364	11.9737
TCGA-A7-A4SA	negative	40	Stage II	Alive	0	454	14.9342
TCGA-A7-A4SB	negative	56	Stage III	Alive	0	418	13.75
TCGA-A7-A5ZW	positive	47	Stage II	Alive	0	326	10.7237
TCGA-A7-A5ZX	positive	48	Stage III	Alive	0	336	11.0526
TCGA-AC-A23C	negative	62	Stage II	Alive	0	585	19.2434
TCGA-AC-A23E	negative	50	Stage II	Alive	0	698	22.9605
TCGA-AC-A23G	positive	76	Stage II	Alive	0	2248	73.9474
TCGA-AC-A2B8	negative	84	Stage II	Alive	0	677	22.2697
TCGA-AC-A2FB	positive	65	Stage II	Alive	0	1234	40.5921
TCGA-AC-A2FE	positive	62	Stage III	Dead	1	2636	86.7105
TCGA-AC-A2FG	positive	79	Stage II	Alive	0	1853	60.9539
TCGA-AC-A2FM	negative	87	Stage II	Dead	1	792	26.0526
TCGA-AC-A2FO	negative	65	Stage II	Alive	0	2255	74.1776
TCGA-AC-A2QI	positive	76	Stage III	Alive	0	588	19.3421
TCGA-AC-A3EH	negative	79	Stage III	Dead	1	197	6.48026
TCGA-AC-A3HN	positive	87	Stage II	Alive	0	496	16.3158
TCGA-AC-A3OD	negative	68	Stage II	Alive	0	451	14.8355
TCGA-AC-A3QP	negative	79	Stage II	Alive	0	675	22.2039
TCGA-AC-A3TM	positive	50	Stage III	Alive	0	762	25.0658
TCGA-AC-A3TN	positive	75	Stage II	Alive	0	456	15
TCGA-AC-A3W7	positive	66	Stage II	Alive	0	471	15.4934
TCGA-AC-A5XS	negative	74	Stage II	Alive	0	588	19.3421
TCGA-AC-A62Y	negative	79	Stage II	Alive	0	530	17.4342
TCGA-AN-A0XL	negative	61	Stage II	Alive	0	163	5.36184
TCGA-AN-A0XN	negative	68	Stage III	Alive	0	10	0.328947
TCGA-AN-A0XO	negative	59	Stage III	Alive	0	375	12.3355
TCGA-AN-A0XP	positive	69	Stage III	Alive	0	9	0.296053
TCGA-AN-A0XS	negative	63	Stage III	Alive	0	10	0.328947
TCGA-AN-A0XT	negative	54	Stage III	Alive	0	10	0.328947
TCGA-AN-A0XV	negative	67	Stage III	Alive	0	162	5.32895
TCGA-AO-A03M	negative	29	Stage I	Alive	0	1866	61.3816
TCGA-AO-A0JG	negative	49	Stage III	Alive	0	798	26.25
TCGA-AO-A125	positive	72	Stage II	Alive	0	3456	113.684
TCGA-AO-A126	negative	39	Stage II	Alive	0	3307	108.783
TCGA-AO-A12A	negative	47	Stage II	Alive	0	3112	102.368
TCGA-AO-A12E	negative	51	Stage II	Alive	0	2142	70.4605
TCGA-AO-A12G	positive	75	Stage II	Alive	0	1639	53.9145
TCGA-AO-A12H	negative	69	Stage II	Alive	0	1234	40.5921
TCGA-AQ-A0Y5	negative	70	Stage III	Dead	1	172	5.65789
TCGA-AQ-A1H2	negative	84	Stage III	Alive	0	475	15.625
TCGA-AQ-A1H3	positive	49	Stage III	Alive	0	989	32.5329
TCGA-AR-A0TR	negative	68	Stage II	Dead	1	160	5.26316
TCGA-AR-A0TW	negative	50	Stage III	Alive	0	3009	98.9803
TCGA-AR-A0U3	negative	59	Stage II	Alive	0	4080	134.211
TCGA-AR-A1AK	positive	70	Stage I	Alive	0	3159	103.914
TCGA-AR-A1AL	positive	60	Stage III	Alive	0	2971	97.7303
TCGA-AR-A1AN	negative	46	Stage II	Alive	0	2920	96.0526
TCGA-AR-A1AP	negative	80	Stage I	Alive	0	2856	93.9474
TCGA-AR-A1AS	negative	54	Stage II	Alive	0	1150	37.8289
TCGA-AR-A1AU	negative	39	Stage III	Alive	0	2868	94.3421
TCGA-AR-A1AX	positive	64	Stage I	Alive	0	2629	86.4803
TCGA-AR-A24M	negative	38	Stage III	Alive	0	3660	120.395
TCGA-AR-A24O	negative	43	Stage III	Alive	0	3607	118.651
TCGA-AR-A24P	positive	47	Stage I	Alive	0	84	2.76316
TCGA-AR-A24T	positive	46	Stage III	Alive	0	3202	105.329
TCGA-AR-A2LE	positive	69	Stage I	Alive	0	5062	166.513
TCGA-AR-A2LJ	positive	40	Stage III	Alive	0	2632	86.5789
TCGA-AR-A2LM	positive	49	Stage II	Alive	0	1935	63.6513
TCGA-AR-A2LO	negative	46	Stage II	Alive	0	1198	39.4079
TCGA-B6-A0IH	negative	81	Stage III	Dead	1	2965	97.5329
TCGA-B6-A0RM	negative	57	NA	Dead	1	2373	78.0592
TCGA-B6-A0RN	positive	60	Stage I	Alive	0	8008	263.421
TCGA-B6-A0RO	negative	71	Stage III	Alive	0	4929	162.138
TCGA-B6-A0RP	negative	73	NA	Dead	1	3126	102.829
TCGA-B6-A0RV	negative	42	Stage III	Alive	0	5156	169.605
TCGA-B6-A0WS	negative	58	NA	Dead	1	2965	97.5329
TCGA-B6-A0WT	negative	61	Stage II	Alive	0	5739	188.783
TCGA-B6-A0WY	negative	40	Stage III	Dead	1	3461	113.849
TCGA-B6-A0WZ	negative	50	Stage II	Alive	0	6292	206.974
TCGA-B6-A0X0	negative	54	Stage I	Dead	1	3945	129.77
TCGA-B6-A0X4	negative	62	Stage II	Dead	1	860	28.2895
TCGA-B6-A0X7	negative	62	NA	Dead	1	1781	58.5855
TCGA-B6-A2IU	positive	62	Stage II	Alive	0	5176	170.263
TCGA-BH-A0B0	positive	56	Stage I	Alive	0	2477	81.4803
TCGA-BH-A0B6	negative	47	Stage I	Alive	0	2483	81.6776
TCGA-BH-A0BC	negative	60	Stage III	Alive	0	974	32.0395
TCGA-BH-A0BO	positive	54	Stage I	Alive	0	2197	72.2697
TCGA-BH-A0BP	negative	76	Stage I	Dead	1	2296	75.5263
TCGA-BH-A0BQ	positive	39	Stage I	Alive	0	2255	74.1776
TCGA-BH-A0BS	positive	55	Stage III	Alive	0	2612	85.9211
TCGA-BH-A0BT	negative	56	Stage II	Alive	0	2365	77.7961
TCGA-BH-A0C1	negative	61	Stage III	Dead	1	1411	46.4145
TCGA-BH-A0DE	negative	62	Stage II	Alive	0	2372	78.0263
TCGA-BH-A0DG	negative	30	Stage II	Alive	0	2041	67.1382
TCGA-BH-A0DH	negative	63	Stage II	Alive	0	1156	38.0263
TCGA-BH-A0DI	negative	63	Stage II	Alive	0	912	30
TCGA-BH-A0DO	positive	78	Stage I	Alive	0	1644	54.0789
TCGA-BH-A0DQ	negative	42	Stage II	Alive	0	98	3.22368
TCGA-BH-A0DT	positive	41	Stage II	Alive	0	2403	79.0461
TCGA-BH-A0DV	positive	54	Stage III	Alive	0	2064	67.8947
TCGA-BH-A0DX	negative	62	Stage I	Alive	0	2156	70.9211
TCGA-BH-A0E9	positive	53	Stage II	Alive	0	2489	81.875
TCGA-BH-A0EA	positive	72	Stage II	Dead	1	991	32.5987
TCGA-BH-A0EI	negative	51	Stage II	Alive	0	1926	63.3553
TCGA-BH-A0H3	positive	46	Stage I	Alive	0	1928	63.4211
TCGA-BH-A0H5	negative	45	Stage I	Alive	0	1620	53.2895
TCGA-BH-A0HA	negative	31	Stage I	Alive	0	1611	52.9934
TCGA-BH-A0HI	positive	78	Stage I	Alive	0	620	20.3947
TCGA-BH-A0HP	positive	65	Stage III	Alive	0	414	13.6184
TCGA-BH-A0W4	negative	46	Stage II	Alive	0	759	24.9671
TCGA-BH-A0W5	negative	77	Stage II	Alive	0	1288	42.3684
TCGA-BH-A0W7	negative	49	Stage I	Alive	0	1363	44.8355
TCGA-BH-A18F	positive	50	Stage II	Alive	0	1001	32.9276
TCGA-BH-A18H	negative	63	Stage I	Alive	0	652	21.4474
TCGA-BH-A18I	negative	53	Stage II	Alive	0	1093	35.9539
TCGA-BH-A18J	negative	56	Stage IV	Dead	1	612	20.1316
TCGA-BH-A18M	negative	39	Stage III	Dead	1	2207	72.5987
TCGA-BH-A18N	negative	88	Stage II	Dead	1	468	15.3947
TCGA-BH-A18S	negative	79	Stage I	Dead	1	2009	66.0855
TCGA-BH-A1EO	negative	68	Stage II	Dead	1	2798	92.0395
TCGA-BH-A1ES	negative	35	Stage II	Dead	1	3462	113.882
TCGA-BH-A1ET	negative	55	Stage I	Dead	1	2520	82.8947
TCGA-BH-A1EU	negative	83	Stage I	Dead	1	1286	42.3026
TCGA-BH-A1EW	positive	38	Stage II	Dead	1	1694	55.7237
TCGA-BH-A1EX	negative	67	Stage II	Dead	1	1508	49.6053
TCGA-BH-A1EY	negative	79	Stage II	Dead	1	538	17.6974
TCGA-BH-A1F5	negative	62	Stage II	Dead	1	2712	89.2105
TCGA-BH-A1FE	negative	31	Stage II	Dead	1	2273	74.7697
TCGA-BH-A1FG	negative	88	Stage I	Dead	1	577	18.9803
TCGA-BH-A1FH	negative	47	Stage IV	Dead	1	1034	34.0132
TCGA-BH-A1FL	negative	69	Stage II	Dead	1	1673	55.0329
TCGA-BH-A1FR	negative	73	Stage III	Dead	1	1642	54.0132
TCGA-BH-A201	negative	64	Stage I	Alive	0	856	28.1579
TCGA-BH-A28Q	positive	46	Stage II	Alive	0	1119	36.8092
TCGA-BH-A42V	negative	41	Stage I	Alive	0	635	20.8882
TCGA-C8-A12N	negative	58	Stage II	Alive	0	358	11.7763
TCGA-C8-A12O	negative	50	Stage II	Alive	0	385	12.6645
TCGA-C8-A12X	negative	62	Stage II	Alive	0	385	12.6645
TCGA-C8-A12Y	negative	44	Stage II	Alive	0	1476	48.5526
TCGA-C8-A132	negative	56	Stage II	Alive	0	383	12.5987
TCGA-C8-A133	negative	65	Stage III	Alive	0	0	0
TCGA-C8-A1HE	negative	59	Stage II	Alive	0	375	12.3355
TCGA-C8-A1HI	negative	40	Stage III	Alive	0	343	11.2829
TCGA-C8-A1HO	negative	34	Stage III	Alive	0	375	12.3355
TCGA-C8-A26Z	negative	59	Stage II	Alive	0	470	15.4605
TCGA-C8-A273	negative	29	Stage II	Alive	0	513	16.875
TCGA-C8-A3M7	negative	60	Stage III	Dead	1	1034	34.0132
TCGA-D8-A140	negative	62	Stage II	Alive	0	403	13.2566
TCGA-D8-A141	positive	40	NA	Alive	0	626	20.5921
TCGA-D8-A145	negative	80	Stage II	Alive	0	410	13.4868
TCGA-D8-A146	negative	57	Stage II	Alive	0	643	21.1513
TCGA-D8-A1JB	negative	54	Stage II	Alive	0	1688	55.5263
TCGA-D8-A1JH	negative	56	Stage I	Alive	0	426	14.0132
TCGA-D8-A1JN	positive	80	Stage III	Alive	0	620	20.3947
TCGA-D8-A1JP	negative	73	Stage I	Alive	0	639	21.0197
TCGA-D8-A1JS	positive	77	Stage I	Alive	0	371	12.2039
TCGA-D8-A1JU	positive	51	Stage I	Alive	0	447	14.7039
TCGA-D8-A1XA	negative	64	Stage I	Alive	0	839	27.5987
TCGA-D8-A1XB	positive	62	Stage II	Alive	0	552	18.1579
TCGA-D8-A1XC	negative	85	Stage III	Dead	1	377	12.4013
TCGA-D8-A1XG	negative	86	Stage III	Alive	0	448	14.7368
TCGA-D8-A1XM	negative	57	Stage I	Alive	0	538	17.6974
TCGA-D8-A1XO	positive	56	Stage II	Alive	0	1682	55.3289
TCGA-D8-A1XV	negative	84	Stage II	Alive	0	461	15.1645
TCGA-D8-A1XY	negative	74	Stage II	Alive	0	503	16.5461
TCGA-D8-A1Y0	negative	65	Stage III	Alive	0	472	15.5263
TCGA-D8-A27E	negative	66	Stage I	Alive	0	530	17.4342
TCGA-D8-A27G	positive	75	Stage II	Alive	0	409	13.4539
TCGA-D8-A27I	positive	58	Stage III	Alive	0	439	14.4408
TCGA-D8-A27K	positive	47	Stage II	Alive	0	1461	48.0592
TCGA-D8-A27L	negative	49	Stage III	Alive	0	499	16.4145
TCGA-D8-A27P	positive	64	Stage I	Alive	0	49	1.61184
TCGA-D8-A27T	positive	53	Stage III	Alive	0	398	13.0921
TCGA-D8-A27V	positive	62	Stage II	Alive	0	381	12.5329
TCGA-D8-A3Z5	positive	54	Stage III	Alive	0	1015	33.3882
TCGA-D8-A3Z6	positive	56	Stage III	Alive	0	563	18.5197
TCGA-D8-A4Z1	negative	68	Stage I	Alive	0	659	21.6776
TCGA-E2-A105	negative	79	Stage II	Alive	0	1308	43.0263
TCGA-E2-A107	positive	54	Stage III	Alive	0	1047	34.4408
TCGA-E2-A10A	negative	41	Stage II	Alive	0	1229	40.4276
TCGA-E2-A10B	negative	67	Stage II	Alive	0	1141	37.5329
TCGA-E2-A10F	positive	47	Stage II	Alive	0	878	28.8816
TCGA-E2-A14Q	negative	50	Stage II	Alive	0	1163	38.2566
TCGA-E2-A14T	negative	52	Stage II	Alive	0	2311	76.0197
TCGA-E2-A14U	negative	74	Stage I	Alive	0	1318	43.3553
TCGA-E2-A14Z	negative	64	Stage I	Dead	1	563	18.5197
TCGA-E2-A153	positive	51	Stage II	Alive	0	707	23.2566
TCGA-E2-A154	negative	68	Stage I	Alive	0	591	19.4408
TCGA-E2-A156	negative	61	Stage I	Alive	0	726	23.8816
TCGA-E2-A15C	negative	61	Stage I	Alive	0	694	22.8289
TCGA-E2-A15D	positive	47	Stage II	Alive	0	526	17.3026
TCGA-E2-A15E	negative	40	Stage II	Alive	0	630	20.7237
TCGA-E2-A15F	negative	64	Stage I	Alive	0	658	21.6447
TCGA-E2-A15G	positive	76	Stage II	Alive	0	554	18.2237
TCGA-E2-A15H	positive	38	Stage II	Alive	0	393	12.9276
TCGA-E2-A15I	negative	44	Stage II	Alive	0	1692	55.6579
TCGA-E2-A15J	positive	51	Stage I	Alive	0	1640	53.9474
TCGA-E2-A15L	positive	65	Stage II	Alive	0	626	20.5921
TCGA-E2-A15M	negative	66	Stage II	Dead	1	336	11.0526
TCGA-E2-A15O	negative	89	Stage I	Alive	0	289	9.50658
TCGA-E2-A15P	negative	61	Stage I	Alive	0	595	19.5724
TCGA-E2-A15R	negative	64	Stage II	Alive	0	1732	56.9737
TCGA-E2-A1B1	negative	45	Stage II	Alive	0	2653	87.2697
TCGA-E2-A1B4	negative	74	Stage III	Dead	1	1004	33.0263
TCGA-E2-A1B5	negative	46	Stage II	Alive	0	984	32.3684
TCGA-E2-A1BC	negative	63	Stage I	Alive	0	501	16.4803
TCGA-E2-A1BD	negative	53	Stage II	Alive	0	1133	37.2697
TCGA-E2-A1IE	negative	61	Stage II	Alive	0	2362	77.6974
TCGA-E2-A1IF	positive	74	Stage I	Alive	0	1138	37.4342
TCGA-E2-A1IG	negative	45	Stage II	Alive	0	2140	70.3947
TCGA-E2-A1IH	negative	80	Stage I	Alive	0	1026	33.75
TCGA-E2-A1IJ	positive	57	Stage I	Alive	0	865	28.4539
TCGA-E2-A1IK	negative	71	Stage II	Alive	0	1800	59.2105
TCGA-E2-A1IL	negative	78	Stage II	Alive	0	118	3.88158
TCGA-E2-A1IN	negative	60	Stage I	Alive	0	675	22.2039
TCGA-E2-A1IO	negative	37	Stage I	Alive	0	1855	61.0197
TCGA-E2-A1IU	negative	60	Stage I	Alive	0	337	11.0855
TCGA-E2-A1L6	positive	44	Stage II	Alive	0	1648	54.2105
TCGA-E2-A1L8	negative	52	Stage II	Alive	0	2240	73.6842
TCGA-E2-A1L9	negative	40	Stage II	Alive	0	598	19.6711
TCGA-E2-A1LA	negative	59	Stage II	Alive	0	748	24.6053
TCGA-E2-A2P5	negative	78	Stage III	Dead	1	821	27.0066
TCGA-E2-A2P6	positive	77	Stage II	Alive	0	1051	34.5724
TCGA-E2-A3DX	positive	43	Stage III	Alive	0	1325	43.5855
TCGA-E2-A570	positive	47	Stage I	Alive	0	931	30.625
TCGA-E9-A1N3	negative	70	Stage III	Alive	0	1059	34.8355
TCGA-E9-A1N4	negative	41	Stage III	Alive	0	1000	32.8947
TCGA-E9-A1N5	negative	45	Stage II	Alive	0	1120	36.8421
TCGA-E9-A1NG	negative	62	Stage II	Dead	1	786	25.8553
TCGA-E9-A1NH	negative	71	Stage II	Alive	0	576	18.9474
TCGA-E9-A1QZ	positive	61	Stage II	Alive	0	755	24.8355
TCGA-E9-A1R0	negative	58	Stage II	Alive	0	860	28.2895
TCGA-E9-A1R2	negative	51	Stage III	Alive	0	1063	34.9671
TCGA-E9-A1R3	negative	70	Stage III	Alive	0	78	2.56579
TCGA-E9-A1R5	positive	63	Stage I	Alive	0	92	3.02632
TCGA-E9-A1R6	negative	63	Stage II	Alive	0	339	11.1513
TCGA-E9-A1RC	negative	56	Stage III	Alive	0	1224	40.2632
TCGA-E9-A1RD	negative	67	Stage II	Alive	0	34	1.11842
TCGA-E9-A1RF	negative	68	Stage III	Alive	0	200	6.57895
TCGA-E9-A227	positive	42	Stage II	Alive	0	975	32.0724
TCGA-E9-A229	negative	37	Stage I	Alive	0	1148	37.7632
TCGA-E9-A22B	negative	71	Stage I	Alive	0	1167	38.3882
TCGA-E9-A245	negative	47	Stage II	Dead	1	26	0.855263
TCGA-E9-A247	negative	59	Stage I	Alive	0	1186	39.0132
TCGA-E9-A24A	positive	69	Stage II	Alive	0	747	24.5724
TCGA-E9-A295	negative	71	Stage II	Alive	0	375	12.3355
TCGA-E9-A2JT	negative	63	Stage II	Alive	0	288	9.47368
TCGA-E9-A3Q9	negative	78	Stage III	Alive	0	1001	32.9276
TCGA-E9-A3X8	positive	48	Stage II	Alive	0	926	30.4605
TCGA-E9-A5UP	negative	63	Stage II	Alive	0	803	26.4145
TCGA-EW-A1IW	positive	80	Stage II	Alive	0	371	12.2039
TCGA-EW-A1IX	negative	48	Stage II	Alive	0	1208	39.7368
TCGA-EW-A1J1	negative	38	Stage II	Alive	0	575	18.9145
TCGA-EW-A1J3	negative	61	Stage I	Alive	0	504	16.5789
TCGA-EW-A1P3	positive	48	Stage II	Alive	0	1611	52.9934
TCGA-EW-A1P5	negative	77	Stage II	Alive	0	703	23.125
TCGA-EW-A1P6	negative	64	Stage II	Alive	0	562	18.4868
TCGA-EW-A1PA	negative	59	Stage II	Alive	0	575	18.9145
TCGA-EW-A1PE	negative	56	Stage II	Alive	0	320	10.5263
TCGA-EW-A2FS	positive	41	Stage II	Alive	0	1604	52.7632
TCGA-EW-A2FV	negative	39	Stage III	Alive	0	788	25.9211
TCGA-EW-A3E8	negative	60	Stage II	Alive	0	1035	34.0461
TCGA-EW-A423	negative	75	Stage II	Alive	0	533	17.5329
TCGA-GI-A2C8	negative	63	Stage III	Alive	0	225	7.40132
TCGA-GM-A2D9	positive	69	Stage I	Dead	1	1812	59.6053
TCGA-GM-A2DA	negative	46	Stage II	Dead	1	6593	216.875
TCGA-GM-A2DC	negative	57	Stage II	Alive	0	2535	83.3882
TCGA-GM-A2DI	negative	52	Stage I	Alive	0	2590	85.1974
TCGA-GM-A2DK	negative	58	Stage I	Alive	0	2645	87.0066
TCGA-GM-A2DL	negative	50	Stage I	Alive	0	3519	115.757
TCGA-GM-A2DM	negative	57	Stage II	Alive	0	3226	106.118
TCGA-GM-A2DN	positive	58	Stage II	Alive	0	3091	101.678
TCGA-GM-A3NW	positive	63	Stage II	Alive	0	3361	110.559
TCGA-GM-A3NY	positive	72	Stage II	Alive	0	1162	38.2237
TCGA-GM-A3XG	negative	46	Stage III	Alive	0	1330	43.75
TCGA-GM-A3XN	positive	44	Stage III	Alive	0	2019	66.4145
TCGA-GM-A4E0	positive	67	Stage III	Alive	0	2191	72.0724
TCGA-JL-A3YX	negative	46	Stage II	Alive	0	352	11.5789
TCGA-LL-A440	negative	61	Stage I	Alive	0	759	24.9671
TCGA-LL-A50Y	positive	84	Stage II	Alive	0	762	25.0658
TCGA-LL-A5YL	positive	64	Stage II	Alive	0	519	17.0724
TCGA-LL-A5YN	positive	46	Stage II	Alive	0	447	14.7039
TCGA-LQ-A4E4	negative	73	Stage III	Alive	0	849	27.9276
TCGA-MS-A51U	positive	44	Stage II	Alive	0	681	22.4013
TCGA-OL-A66H	negative	74	Stage I	Alive	0	812	26.7105
TCGA-OL-A66J	negative	80	Stage I	Alive	0	1996	65.6579
TCGA-OL-A66K	negative	72	Stage II	Dead	1	1275	41.9408

## Sheet: ExD_Fig. 10i_landscape
Case_ID	TCGA-A7-A4SB	TCGA-E2-A2P5	TCGA-C8-A3M7	TCGA-AC-A3OD	TCGA-A2-A1G0	TCGA-EW-A3E8	TCGA-A2-A4S2	TCGA-LQ-A4E4	TCGA-A2-A0CR	TCGA-AC-A2B8	TCGA-A2-A0EW	TCGA-AC-A2FO	TCGA-AC-A5XS	TCGA-B6-A0X7	TCGA-E2-A1L8	TCGA-EW-A423	TCGA-C8-A133	TCGA-B6-A0X0	TCGA-E2-A154	TCGA-E9-A1NH	TCGA-AO-A12A	TCGA-E9-A1RC	TCGA-D8-A27L	TCGA-C8-A12N	TCGA-E2-A156	TCGA-BH-A0W5	TCGA-A2-A04N	TCGA-AN-A0XS	TCGA-D8-A1JH	TCGA-E2-A15C	TCGA-E2-A1B4	TCGA-E2-A1BD	TCGA-E9-A1RD	TCGA-EW-A1IX	TCGA-EW-A1J1	TCGA-JL-A3YX	TCGA-BH-A1EY	TCGA-A2-A0CS	TCGA-AQ-A1H2	TCGA-E2-A15P	TCGA-BH-A0DE	TCGA-B6-A0RP	TCGA-D8-A1JP	TCGA-AC-A23C	TCGA-AR-A1AS	TCGA-BH-A18H	TCGA-GM-A2DI	TCGA-BH-A1FE	TCGA-AO-A03M
der(1;16)	negative	negative	negative	negative	negative	negative	negative	negative	negative	negative	negative	negative	negative	negative	negative	negative	negative	negative	negative	negative	negative	negative	negative	negative	negative	negative	negative	negative	negative	negative	negative	negative	negative	negative	negative	negative	negative	negative	negative	negative	negative	negative	negative	negative	negative	negative	negative	negative	negative
Morphology	ILC	ILC	ILC	ILC	IDC	ILC	Other	ILC	ILC	ILC	ILC	ILC	ILC	IDC	ILC	ILC	Other	Other	IDC	IDC	IDC	Mixed.IDC.ILC	IDC	IDC	IDC	IDC	IDC	IDC	IDC	IDC	IDC	IDC	IDC	Other	IDC	ILC	IDC	IDC	IDC	IDC	IDC	Mixed.IDC.ILC	IDC	IDC	IDC	IDC	IDC	IDC	IDC
Mutations
PIK3CA	Missense	Missense	Missense	Missense	Missense	Missense	Missense	Missense	Missense	Missense	Missense	Missense	Missense	Missense	Missense	Missense	Missense	Missense	Missense	Missense	Missense	Missense	Missense	Missense	Missense	Missense	Missense	Missense	Missense	Missense	Missense	Missense	Missense	Missense	Missense	Missense	Missense	Missense	Missense	Missense	Missense	Missense	Missense	Missense	Missense	Missense	Missense	Missense	Missense
CDH1	Frameshift indel	Nonsense	Frameshift indel	Nonsense	Missense	Inframe indel	Nonsense	Nonsense	Nonsense	Inframe indel	splicing	Frameshift indel	Frameshift indel	Frameshift indel	splicing	Frameshift indel
GATA3																	Frameshift indel	splicing	Frameshift indel	splicing	splicing	Frameshift indel
MAP3K1	Frameshift indel																						multi	multi	Frameshift indel	multi	multi	Frameshift indel	Missense	Frameshift indel	multi	Frameshift indel	Frameshift indel	Missense	Frameshift indel	multi
KMT2C		Frameshift indel	Nonsense																				Nonsense	Frameshift indel													Missense	Frameshift indel	Frameshift indel	Inframe indel	Frameshift indel	Missense	Nonsense
TP53		Missense		Nonsense																																	Missense							Frameshift indel	Missense	Nonsense	Nonsense	Missense	Frameshift indel
NCOR1																	Missense								Frameshift indel																			Nonsense
MAP2K4					Frameshift indel																				Frameshift indel												splicing								Missense
PTEN																							Frameshift indel															Frameshift indel						Frameshift indel
RUNX1																		Inframe indel	Frameshift indel
FOXA1		Missense				Missense	multi
SPEN								Frameshift indel																															Frameshift indel	Frameshift indel						Nonsense
CBFB																				Missense
AKT1
ARID1A	Nonsense					Nonsense			Nonsense																																						Frameshift indel
TBX3							Frameshift indel																																		Inframe indel
NF1			Nonsense						Nonsense																																			Missense
CTCF																									Nonsense	Missense
SF3B1										Missense
PIK3R1																																																Missense
[truncated: 274 more columns]

## Sheet: ExD_Figs. 10i-j_mutation_rate
gene	number of LumA cancers with mutations	number of LumA cancers without mutations	mutation rate in LumA cancers	number of der(1;16)(-) LumA IDC with mutations	number of der(1;16)(-) LumA IDC without mutations	mutation rate inder(1;16)(-) LumA IDC	number of der(1;16)(+) LumA IDC with mutations	number of der(1;16)(+) LumA IDC without mutations	mutation rate inder(1;16)(+) LumA IDC	number of der(1;16)(-) LumA ILC with mutations	number of der(1;16)(-) LumA ILC without mutations	mutation rate inder(1;16)(-) LumA ILC	number of der(1;16)(+) LumA ILC with mutations	number of der(1;16)(+) LumA ILC without mutations	mutation rate inder(1;16)(+) LumA ILC
PIK3CA	159	164	0.49226	67	77	0.465278	27	17	0.613636	19	25	0.431818	30	23	0.566038
CDH1	72	251	0.22291	5	139	0.0347222	1	43	0.0227273	22	22	0.5	40	13	0.754717
GATA3	46	277	0.142415	20	124	0.138889	15	29	0.340909	2	42	0.0454545	3	50	0.0566038
MAP3K1	41	282	0.126935	25	119	0.173611	8	36	0.181818	3	41	0.0681818	3	50	0.0566038
KMT2C	39	284	0.120743	17	127	0.118056	9	35	0.204545	3	41	0.0681818	3	50	0.0566038
TP53	35	288	0.108359	25	119	0.173611	3	41	0.0681818	4	40	0.0909091	1	52	0.0188679
NCOR1	21	302	0.0650155	8	136	0.0555556	6	38	0.136364	0	44	0	6	47	0.113208
MAP2K4	19	304	0.0588235	16	128	0.111111	0	44	0	0	44	0	0	53	0
PTEN	17	306	0.0526316	9	135	0.0625	0	44	0	2	42	0.0454545	5	48	0.0943396
RUNX1	17	306	0.0526316	4	140	0.0277778	5	39	0.113636	2	42	0.0454545	5	48	0.0943396
FOXA1	17	306	0.0526316	2	142	0.0138889	1	43	0.0227273	5	39	0.113636	4	49	0.0754717
SPEN	14	309	0.0433437	7	137	0.0486111	1	43	0.0227273	1	43	0.0227273	5	48	0.0943396
CBFB	13	310	0.0402477	3	141	0.0208333	8	36	0.181818	0	44	0	1	52	0.0188679
AKT1	13	310	0.0402477	5	139	0.0347222	5	39	0.113636	0	44	0	2	51	0.0377358
ARID1A	11	312	0.0340557	3	141	0.0208333	1	43	0.0227273	3	41	0.0681818	3	50	0.0566038
TBX3	11	312	0.0340557	1	143	0.00694444	2	42	0.0454545	2	42	0.0454545	5	48	0.0943396
NF1	10	313	0.0309598	1	143	0.00694444	1	43	0.0227273	2	42	0.0454545	4	49	0.0754717
CTCF	10	313	0.0309598	8	136	0.0555556	2	42	0.0454545	0	44	0	0	53	0
SF3B1	10	313	0.0309598	7	137	0.0486111	0	44	0	1	43	0.0227273	2	51	0.0377358
PIK3R1	10	313	0.0309598	5	139	0.0347222	1	43	0.0227273	1	43	0.0227273	1	52	0.0188679

## Sheet: ExD_Fig. 10k
Case_ID	analysis	group
TCGA-A1-A0SE	genes on 1q	der(1;16) positive
TCGA-A2-A0CK	genes on 1q	der(1;16) positive
TCGA-A2-A0CO	genes on 1q	der(1;16) positive
TCGA-A2-A0D3	genes on 1q	der(1;16) positive
TCGA-A2-A0EN	genes on 1q	der(1;16) positive
TCGA-A2-A0SY	genes on 1q	der(1;16) positive
TCGA-A2-A0T4	genes on 1q	der(1;16) positive
TCGA-A2-A0T5	genes on 1q	der(1;16) positive
TCGA-A2-A0YC	genes on 1q	der(1;16) positive
TCGA-A2-A0YL	genes on 1q	der(1;16) positive
TCGA-A2-A3KD	genes on 1q	der(1;16) positive
TCGA-A7-A0DB	genes on 1q	der(1;16) positive
TCGA-A7-A13G	genes on 1q	der(1;16) positive
TCGA-A7-A26E	genes on 1q	der(1;16) positive
TCGA-A7-A3IZ	genes on 1q	der(1;16) positive
TCGA-A7-A3J1	genes on 1q	der(1;16) positive
TCGA-A7-A426	genes on 1q	der(1;16) positive
TCGA-A7-A5ZW	genes on 1q	der(1;16) positive
TCGA-A7-A5ZX	genes on 1q	der(1;16) positive
TCGA-AC-A23G	genes on 1q	der(1;16) positive
TCGA-AC-A2FB	genes on 1q	der(1;16) positive
TCGA-AC-A2FE	genes on 1q	der(1;16) positive
TCGA-AC-A2FG	genes on 1q	der(1;16) positive
TCGA-AC-A2QI	genes on 1q	der(1;16) positive
TCGA-AC-A3HN	genes on 1q	der(1;16) positive
TCGA-AC-A3TM	genes on 1q	der(1;16) positive
TCGA-AC-A3TN	genes on 1q	der(1;16) positive
TCGA-AC-A3W7	genes on 1q	der(1;16) positive
TCGA-AN-A0XP	genes on 1q	der(1;16) positive
TCGA-AO-A125	genes on 1q	der(1;16) positive
TCGA-AO-A12G	genes on 1q	der(1;16) positive
TCGA-AQ-A1H3	genes on 1q	der(1;16) positive
TCGA-AR-A1AK	genes on 1q	der(1;16) positive
TCGA-AR-A1AL	genes on 1q	der(1;16) positive
TCGA-AR-A1AX	genes on 1q	der(1;16) positive
TCGA-AR-A24P	genes on 1q	der(1;16) positive
TCGA-AR-A24T	genes on 1q	der(1;16) positive
TCGA-AR-A2LE	genes on 1q	der(1;16) positive
TCGA-AR-A2LJ	genes on 1q	der(1;16) positive
TCGA-AR-A2LM	genes on 1q	der(1;16) positive
TCGA-B6-A0RN	genes on 1q	der(1;16) positive
TCGA-B6-A2IU	genes on 1q	der(1;16) positive
TCGA-BH-A0B0	genes on 1q	der(1;16) positive
TCGA-BH-A0BO	genes on 1q	der(1;16) positive
TCGA-BH-A0BQ	genes on 1q	der(1;16) positive
TCGA-BH-A0BS	genes on 1q	der(1;16) positive
TCGA-BH-A0DO	genes on 1q	der(1;16) positive
TCGA-BH-A0DT	genes on 1q	der(1;16) positive
TCGA-BH-A0DV	genes on 1q	der(1;16) positive
TCGA-BH-A0E9	genes on 1q	der(1;16) positive
TCGA-BH-A0EA	genes on 1q	der(1;16) positive
TCGA-BH-A0H3	genes on 1q	der(1;16) positive
TCGA-BH-A0HI	genes on 1q	der(1;16) positive
TCGA-BH-A0HP	genes on 1q	der(1;16) positive
TCGA-BH-A18F	genes on 1q	der(1;16) positive
TCGA-BH-A1EW	genes on 1q	der(1;16) positive
TCGA-BH-A28Q	genes on 1q	der(1;16) positive
TCGA-D8-A141	genes on 1q	der(1;16) positive
TCGA-D8-A1JN	genes on 1q	der(1;16) positive
TCGA-D8-A1JS	genes on 1q	der(1;16) positive
TCGA-D8-A1JU	genes on 1q	der(1;16) positive
TCGA-D8-A1XB	genes on 1q	der(1;16) positive
TCGA-D8-A1XO	genes on 1q	der(1;16) positive
TCGA-D8-A27G	genes on 1q	der(1;16) positive
TCGA-D8-A27I	genes on 1q	der(1;16) positive
TCGA-D8-A27K	genes on 1q	der(1;16) positive
TCGA-D8-A27P	genes on 1q	der(1;16) positive
TCGA-D8-A27T	genes on 1q	der(1;16) positive
TCGA-D8-A27V	genes on 1q	der(1;16) positive
TCGA-D8-A3Z5	genes on 1q	der(1;16) positive
TCGA-D8-A3Z6	genes on 1q	der(1;16) positive
TCGA-E2-A107	genes on 1q	der(1;16) positive
TCGA-E2-A10F	genes on 1q	der(1;16) positive
TCGA-E2-A153	genes on 1q	der(1;16) positive
TCGA-E2-A15D	genes on 1q	der(1;16) positive
TCGA-E2-A15G	genes on 1q	der(1;16) positive
TCGA-E2-A15H	genes on 1q	der(1;16) positive
TCGA-E2-A15J	genes on 1q	der(1;16) positive
TCGA-E2-A15L	genes on 1q	der(1;16) positive
TCGA-E2-A1IF	genes on 1q	der(1;16) positive
TCGA-E2-A1IJ	genes on 1q	der(1;16) positive
TCGA-E2-A1L6	genes on 1q	der(1;16) positive
TCGA-E2-A2P6	genes on 1q	der(1;16) positive
TCGA-E2-A3DX	genes on 1q	der(1;16) positive
TCGA-E2-A570	genes on 1q	der(1;16) positive
TCGA-E9-A1QZ	genes on 1q	der(1;16) positive
TCGA-E9-A1R5	genes on 1q	der(1;16) positive
TCGA-E9-A227	genes on 1q	der(1;16) positive
TCGA-E9-A24A	genes on 1q	der(1;16) positive
TCGA-E9-A3X8	genes on 1q	der(1;16) positive
TCGA-EW-A1IW	genes on 1q	der(1;16) positive
TCGA-EW-A1P3	genes on 1q	der(1;16) positive
TCGA-EW-A2FS	genes on 1q	der(1;16) positive
TCGA-GM-A2D9	genes on 1q	der(1;16) positive
TCGA-GM-A2DN	genes on 1q	der(1;16) positive
TCGA-GM-A3NW	genes on 1q	der(1;16) positive
TCGA-GM-A3NY	genes on 1q	der(1;16) positive
TCGA-GM-A3XN	genes on 1q	der(1;16) positive
TCGA-GM-A4E0	genes on 1q	der(1;16) positive
TCGA-LL-A50Y	genes on 1q	der(1;16) positive
TCGA-LL-A5YL	genes on 1q	der(1;16) positive
TCGA-LL-A5YN	genes on 1q	der(1;16) positive
TCGA-MS-A51U	genes on 1q	der(1;16) positive
TCGA-A2-A04N	genes on 1q	1q diploid
TCGA-A2-A0CR	genes on 1q	1q diploid
TCGA-A2-A0ES	genes on 1q	1q diploid
TCGA-A2-A0EW	genes on 1q	1q diploid
TCGA-A2-A0SU	genes on 1q	1q diploid
TCGA-A2-A259	genes on 1q	1q diploid
TCGA-A2-A4S0	genes on 1q	1q diploid
TCGA-A7-A3IY	genes on 1q	1q diploid
TCGA-A7-A3RF	genes on 1q	1q diploid
TCGA-AC-A3QP	genes on 1q	1q diploid
TCGA-AN-A0XT	genes on 1q	1q diploid
TCGA-AN-A0XV	genes on 1q	1q diploid
TCGA-AO-A03M	genes on 1q	1q diploid
TCGA-AO-A126	genes on 1q	1q diploid
TCGA-AO-A12H	genes on 1q	1q diploid
TCGA-AQ-A1H2	genes on 1q	1q diploid
TCGA-AR-A24O	genes on 1q	1q diploid
TCGA-B6-A0RM	genes on 1q	1q diploid
TCGA-B6-A0RV	genes on 1q	1q diploid
TCGA-B6-A0WS	genes on 1q	1q diploid
TCGA-B6-A0WY	genes on 1q	1q diploid
TCGA-BH-A0DE	genes on 1q	1q diploid
TCGA-BH-A0DH	genes on 1q	1q diploid
TCGA-BH-A0EI	genes on 1q	1q diploid
TCGA-BH-A0H5	genes on 1q	1q diploid
TCGA-BH-A0HA	genes on 1q	1q diploid
TCGA-BH-A0W4	genes on 1q	1q diploid
TCGA-BH-A0W5	genes on 1q	1q diploid
TCGA-BH-A0W7	genes on 1q	1q diploid
TCGA-BH-A1ET	genes on 1q	1q diploid
TCGA-BH-A1F5	genes on 1q	1q diploid
TCGA-BH-A1FE	genes on 1q	1q diploid
TCGA-BH-A1FG	genes on 1q	1q diploid
TCGA-BH-A1FH	genes on 1q	1q diploid
TCGA-BH-A1FR	genes on 1q	1q diploid
TCGA-BH-A42V	genes on 1q	1q diploid
TCGA-C8-A12N	genes on 1q	1q diploid
TCGA-C8-A132	genes on 1q	1q diploid
TCGA-C8-A133	genes on 1q	1q diploid
TCGA-C8-A1HO	genes on 1q	1q diploid
TCGA-D8-A1JH	genes on 1q	1q diploid
TCGA-D8-A27E	genes on 1q	1q diploid
TCGA-D8-A27L	genes on 1q	1q diploid
TCGA-D8-A4Z1	genes on 1q	1q diploid
TCGA-E2-A105	genes on 1q	1q diploid
TCGA-E2-A14U	genes on 1q	1q diploid
TCGA-E2-A156	genes on 1q	1q diploid
TCGA-E2-A15C	genes on 1q	1q diploid
TCGA-E2-A15F	genes on 1q	1q diploid
TCGA-E2-A15I	genes on 1q	1q diploid
TCGA-E2-A15O	genes on 1q	1q diploid
TCGA-E2-A1B1	genes on 1q	1q diploid
TCGA-E2-A1B4	genes on 1q	1q diploid
TCGA-E2-A1BC	genes on 1q	1q diploid
TCGA-E2-A1IE	genes on 1q	1q diploid
TCGA-E2-A1IK	genes on 1q	1q diploid
TCGA-E2-A1IO	genes on 1q	1q diploid
TCGA-E2-A1IU	genes on 1q	1q diploid
TCGA-E9-A1N3	genes on 1q	1q diploid
TCGA-E9-A1N4	genes on 1q	1q diploid
TCGA-E9-A1N5	genes on 1q	1q diploid
TCGA-E9-A1NG	genes on 1q	1q diploid
TCGA-E9-A1R0	genes on 1q	1q diploid
TCGA-E9-A22B	genes on 1q	1q diploid
TCGA-E9-A2JT	genes on 1q	1q diploid
TCGA-EW-A1IX	genes on 1q	1q diploid
TCGA-EW-A1P6	genes on 1q	1q diploid
TCGA-EW-A1PA	genes on 1q	1q diploid
TCGA-EW-A3E8	genes on 1q	1q diploid
TCGA-GM-A2DI	genes on 1q	1q diploid
TCGA-GM-A2DK	genes on 1q	1q diploid
TCGA-GM-A2DL	genes on 1q	1q diploid
TCGA-GM-A2DM	genes on 1q	1q diploid
TCGA-GM-A3XG	genes on 1q	1q diploid
TCGA-LL-A440	genes on 1q	1q diploid
TCGA-OL-A66H	genes on 1q	1q diploid
TCGA-OL-A66J	genes on 1q	1q diploid
TCGA-A2-A0D3	genes on 16q	der(1;16) positive
TCGA-A2-A0EN	genes on 16q	der(1;16) positive
TCGA-A2-A0YC	genes on 16q	der(1;16) positive
TCGA-A2-A3KD	genes on 16q	der(1;16) positive
TCGA-A7-A0DB	genes on 16q	der(1;16) positive
TCGA-A7-A13G	genes on 16q	der(1;16) positive
TCGA-A7-A26E	genes on 16q	der(1;16) positive
TCGA-A7-A5ZW	genes on 16q	der(1;16) positive
TCGA-AC-A2FE	genes on 16q	der(1;16) positive
TCGA-AC-A2QI	genes on 16q	der(1;16) positive
TCGA-AC-A3HN	genes on 16q	der(1;16) positive
TCGA-AN-A0XP	genes on 16q	der(1;16) positive
TCGA-AO-A125	genes on 16q	der(1;16) positive
TCGA-AO-A12G	genes on 16q	der(1;16) positive
TCGA-AR-A1AK	genes on 16q	der(1;16) positive
TCGA-AR-A1AX	genes on 16q	der(1;16) positive
TCGA-AR-A24P	genes on 16q	der(1;16) positive
TCGA-BH-A0B0	genes on 16q	der(1;16) positive
TCGA-BH-A0BO	genes on 16q	der(1;16) positive
TCGA-BH-A0BQ	genes on 16q	der(1;16) positive
TCGA-BH-A0BS	genes on 16q	der(1;16) positive
TCGA-BH-A0DO	genes on 16q	der(1;16) positive
TCGA-BH-A0DV	genes on 16q	der(1;16) positive
TCGA-BH-A0H3	genes on 16q	der(1;16) positive
TCGA-BH-A0HI	genes on 16q	der(1;16) positive
TCGA-BH-A1EW	genes on 16q	der(1;16) positive
TCGA-D8-A141	genes on 16q	der(1;16) positive
TCGA-D8-A1JS	genes on 16q	der(1;16) positive
TCGA-D8-A1JU	genes on 16q	der(1;16) positive
TCGA-D8-A1XB	genes on 16q	der(1;16) positive
TCGA-D8-A27K	genes on 16q	der(1;16) positive
TCGA-D8-A27P	genes on 16q	der(1;16) positive
TCGA-D8-A27T	genes on 16q	der(1;16) positive
TCGA-E2-A107	genes on 16q	der(1;16) positive
TCGA-E2-A15D	genes on 16q	der(1;16) positive
TCGA-E2-A15G	genes on 16q	der(1;16) positive
TCGA-E2-A15H	genes on 16q	der(1;16) positive
TCGA-E2-A15J	genes on 16q	der(1;16) positive
TCGA-E2-A15L	genes on 16q	der(1;16) positive
TCGA-E2-A1IF	genes on 16q	der(1;16) positive
TCGA-E2-A1L6	genes on 16q	der(1;16) positive
TCGA-E2-A3DX	genes on 16q	der(1;16) positive
TCGA-E2-A570	genes on 16q	der(1;16) positive
TCGA-E9-A1QZ	genes on 16q	der(1;16) positive
TCGA-E9-A1R5	genes on 16q	der(1;16) positive
TCGA-E9-A24A	genes on 16q	der(1;16) positive
TCGA-EW-A2FS	genes on 16q	der(1;16) positive
TCGA-GM-A2DN	genes on 16q	der(1;16) positive
TCGA-GM-A3NW	genes on 16q	der(1;16) positive
TCGA-LL-A5YL	genes on 16q	der(1;16) positive
TCGA-LL-A5YN	genes on 16q	der(1;16) positive
TCGA-A2-A0CS	genes on 16q	16q diploid
TCGA-A2-A0CV	genes on 16q	16q diploid
TCGA-A2-A0EP	genes on 16q	16q diploid
TCGA-A2-A0ES	genes on 16q	16q diploid
TCGA-A2-A0T7	genes on 16q	16q diploid
TCGA-A2-A0YI	genes on 16q	16q diploid
TCGA-A2-A1FZ	genes on 16q	16q diploid
TCGA-A2-A4S0	genes on 16q	16q diploid
TCGA-A7-A26H	genes on 16q	16q diploid
TCGA-A7-A3IY	genes on 16q	16q diploid
TCGA-A7-A3J0	genes on 16q	16q diploid
TCGA-A7-A3RF	genes on 16q	16q diploid
TCGA-AC-A23C	genes on 16q	16q diploid
TCGA-AC-A2FM	genes on 16q	16q diploid
TCGA-AN-A0XN	genes on 16q	16q diploid
TCGA-AN-A0XV	genes on 16q	16q diploid
TCGA-AO-A03M	genes on 16q	16q diploid
TCGA-AO-A0JG	genes on 16q	16q diploid
TCGA-AO-A12A	genes on 16q	16q diploid
TCGA-AO-A12H	genes on 16q	16q diploid
TCGA-AR-A1AS	genes on 16q	16q diploid
TCGA-AR-A1AU	genes on 16q	16q diploid
TCGA-AR-A24M	genes on 16q	16q diploid
TCGA-B6-A0RP	genes on 16q	16q diploid
TCGA-B6-A0X4	genes on 16q	16q diploid
TCGA-BH-A0BP	genes on 16q	16q diploid
TCGA-BH-A0BT	genes on 16q	16q diploid
TCGA-BH-A0DG	genes on 16q	16q diploid
TCGA-BH-A0DI	genes on 16q	16q diploid
TCGA-BH-A0DQ	genes on 16q	16q diploid
TCGA-BH-A0EI	genes on 16q	16q diploid
TCGA-BH-A0H5	genes on 16q	16q diploid
TCGA-BH-A0HA	genes on 16q	16q diploid
TCGA-BH-A18I	genes on 16q	16q diploid
TCGA-BH-A18N	genes on 16q	16q diploid
TCGA-BH-A18S	genes on 16q	16q diploid
TCGA-BH-A1EO	genes on 16q	16q diploid
TCGA-BH-A1EU	genes on 16q	16q diploid
TCGA-BH-A1FH	genes on 16q	16q diploid
TCGA-BH-A1FR	genes on 16q	16q diploid
TCGA-BH-A201	genes on 16q	16q diploid
TCGA-C8-A132	genes on 16q	16q diploid
TCGA-C8-A133	genes on 16q	16q diploid
TCGA-C8-A1HI	genes on 16q	16q diploid
TCGA-C8-A273	genes on 16q	16q diploid
TCGA-D8-A140	genes on 16q	16q diploid
TCGA-D8-A146	genes on 16q	16q diploid
TCGA-D8-A1JB	genes on 16q	16q diploid
TCGA-D8-A1JH	genes on 16q	16q diploid
TCGA-D8-A1XC	genes on 16q	16q diploid
TCGA-D8-A1XG	genes on 16q	16q diploid
TCGA-D8-A1XM	genes on 16q	16q diploid
TCGA-D8-A1XV	genes on 16q	16q diploid
TCGA-D8-A1XY	genes on 16q	16q diploid
TCGA-D8-A27E	genes on 16q	16q diploid
TCGA-E2-A105	genes on 16q	16q diploid
TCGA-E2-A10B	genes on 16q	16q diploid
TCGA-E2-A14Z	genes on 16q	16q diploid
TCGA-E2-A154	genes on 16q	16q diploid
TCGA-E2-A15E	genes on 16q	16q diploid
TCGA-E2-A1B1	genes on 16q	16q diploid
TCGA-E2-A1BD	genes on 16q	16q diploid
TCGA-E2-A1IG	genes on 16q	16q diploid
TCGA-E2-A1IK	genes on 16q	16q diploid
TCGA-E2-A1IN	genes on 16q	16q diploid
TCGA-E9-A1N3	genes on 16q	16q diploid
TCGA-E9-A1R6	genes on 16q	16q diploid
TCGA-E9-A1RD	genes on 16q	16q diploid
TCGA-E9-A229	genes on 16q	16q diploid
TCGA-E9-A22B	genes on 16q	16q diploid
TCGA-E9-A245	genes on 16q	16q diploid
TCGA-E9-A247	genes on 16q	16q diploid
TCGA-E9-A295	genes on 16q	16q diploid
TCGA-E9-A3Q9	genes on 16q	16q diploid
TCGA-EW-A1IX	genes on 16q	16q diploid
TCGA-EW-A1J1	genes on 16q	16q diploid
TCGA-EW-A1PA	genes on 16q	16q diploid
TCGA-GM-A2DK	genes on 16q	16q diploid
TCGA-GM-A2DM	genes on 16q	16q diploid
TCGA-GM-A3XG	genes on 16q	16q diploid
TCGA-JL-A3YX	genes on 16q	16q diploid
TCGA-LL-A440	genes on 16q	16q diploid
TCGA-OL-A66H	genes on 16q	16q diploid
